# Supplementary material for: Longitudinal analysis of colon crypt stem cell dynamics in sulindac treated Familial Adenomatous Polyposis patients
Source: Sci Rep. 2017 Sep 20;7:11972. doi: 10.1038/s41598-017-11865-y (PMC5607292; doi:10.1038/s41598-017-11865-y)
Supplement: Supplementary file 2 — Supplementary Table S6 [file 41598_2017_11865_MOESM2_ESM.xlsx]

## Sheet: Original NGS data
	Placebo					Sulindac
	Patient number-Time point-Crypt number	Unique patterns	Sequence depth	Percentage sequence depth		Patient number-Time point-Crypt number	Unique patterns	Sequence depth	Percentage sequence depth
	P4-0-10	TTTTTTCT	12757	0.48289		P4-0-10	TTTCTCCC	19530	0.935569
	P4-0-10	CTCCTCTT	12272	0.464532		P4-0-10	CCCCTCCT	554	0.0265389
	P4-0-10	TTTTTCTT	420	0.0158983		P4-0-10	CCCCTCCC	229	0.0109701
	P4-0-10	TTTCTCTT	145	0.00548868		P4-0-10	TTTCTCCT	193	0.00924551
	P4-0-10	CTCCTTCT	145	0.00548868		P4-0-10	TTTCTCTC	110	0.00526946
	P4-0-10	CTCTTTCT	134	0.0050723		P4-0-10	TTTCTTCC	100	0.00479042
	P4-0-10	TTTTTTTT	96	0.00363389		P4-0-10	TTTTTCCC	93	0.00445509
	P4-0-10	CTTTTTCT	94	0.00355818		P4-0-10	CTCCTCCT	22	0.00105389
	P4-0-10	TTCCTCTT	81	0.00306609		P4-0-10	CTCCTCCC	10	0.000479042
	P4-0-10	CTCTTCTT	78	0.00295253		P4-0-10	CTTCTCCC	9	0.000431138
	P4-0-10	CTCCTTTT	64	0.00242259		P4-0-10	CCCTTCCC	4	0.000191617
	P4-0-10	CTTCTCTT	32	0.0012113		P4-0-10	TTTCTCTT	3	0.000143713
	P4-0-10	CTTTTCTT	31	0.00117344		P4-0-10	TCTCTCCC	2	9.58084e-05
	P4-0-10	CTCCTCCT	19	0.000719207		P4-0-10	CCCCTCTC	2	9.58084e-05
	P4-0-10	TTCTTCTT	11	0.000416383		P4-0-10	TCCCTCCT	2	9.58084e-05
	P4-0-10	TTTTTCCT	7	0.000264971		P4-0-10	TTTCTTCT	2	9.58084e-05
	P4-0-10	TTCTTTCT	6	0.000227118		P4-0-10	TCCCTCCC	1	4.79042e-05
	P4-0-10	TTTCTTCT	5	0.000189265		P4-0-10	CTTCTCCT	1	4.79042e-05
	P4-0-10	CTCTTTTT	5	0.000189265		P4-0-10	CCCCTCTT	1	4.79042e-05
	P4-0-10	CTTCTTTT	3	0.000113559		P4-0-10	CTTCTTCT	1	4.79042e-05
	P4-0-10	CTTTTTTT	2	7.5706e-05		P4-0-10	TTTTTCTC	1	4.79042e-05
	P4-0-10	CTCCCCTT	2	7.5706e-05		P4-0-10	CTCCTCTC	1	4.79042e-05
	P4-0-10	CCTTTTTT	1	3.7853e-05		P4-0-10	CCCCTTCC	1	4.79042e-05
	P4-0-10	TTCCTTTT	1	3.7853e-05		P4-0-10	TTTCCCCC	1	4.79042e-05
	P4-0-10	TTCCTTCT	1	3.7853e-05		P4-0-10	CCCTTCCT	1	4.79042e-05
	P4-0-10	CTCCTCTC	1	3.7853e-05		P4-0-10	CTCTTCCC	1	4.79042e-05
	P4-0-10	TTTTTTCC	1	3.7853e-05
	P4-0-10	CCCCTCTT	1	3.7853e-05
	P4-0-10	TTCTTTTT	1	3.7853e-05		P4-0-1	TTTTTTTT	20631	0.996956
	P4-0-10	TCTTTTCT	1	3.7853e-05		P4-0-1	CTTTTTTT	56	0.0027061
	P4-0-10	TTTTTCTC	1	3.7853e-05		P4-0-1	TTCTTTTT	2	9.66464e-05
						P4-0-1	TTTTTCTT	2	9.66464e-05
						P4-0-1	TTTTTTCT	2	9.66464e-05
	P4-0-1	TTTTTTTT	28626	0.996588		P4-0-1	TCTTTTTT	1	4.83232e-05
	P4-0-1	TTTTTTCT	71	0.0024718
	P4-0-1	CTTTTTTT	10	0.000348141
	P4-0-1	TCTTTTTT	5	0.00017407		P4-0-2	TTTTTTTT	8310	0.590283
	P4-0-1	TTTTTCTT	5	0.00017407		P4-0-2	TTTCCTTT	1739	0.123526
	P4-0-1	TTTTTTTC	3	0.000104442		P4-0-2	TTTTTCTT	1452	0.10314
	P4-0-1	TTTCTTTT	2	6.96282e-05		P4-0-2	TCTTTCTT	509	0.0361557
	P4-0-1	TTTTCTTT	1	3.48141e-05		P4-0-2	TTTTTCTC	417	0.0296207
	P4-0-1	TTCTTTTT	1	3.48141e-05		P4-0-2	TTTTTTCT	402	0.0285552
						P4-0-2	TTCTTCTT	376	0.0267083
						P4-0-2	CTTCTTCT	246	0.0174741
	P4-0-2	TTTTTTTT	7216	0.962133		P4-0-2	TTTTTCCT	213	0.01513
	P4-0-2	TTCTTTTT	92	0.0122667		P4-0-2	TCTCCTTT	188	0.0133542
	P4-0-2	TTCCCCCT	82	0.0109333		P4-0-2	CTTCCCCC	105	0.00745845
	P4-0-2	TTCCCTTT	58	0.00773333		P4-0-2	TTTTCTTT	15	0.00106549
	P4-0-2	TTTCTTTT	10	0.00133333		P4-0-2	CTTTTTTT	15	0.00106549
	P4-0-2	TTCCCCTT	10	0.00133333		P4-0-2	CCCTTTTT	13	0.000923427
	P4-0-2	TTCCTTTT	6	0.0008		P4-0-2	TCTTTTTT	12	0.000852394
	P4-0-2	TTTTCTTT	5	0.000666667		P4-0-2	TTTCTCCT	8	0.000568263
	P4-0-2	TTTTTCTT	5	0.000666667		P4-0-2	CTTCCTTT	7	0.00049723
	P4-0-2	CTTTTTTT	4	0.000533333		P4-0-2	CCCTTTCT	7	0.00049723
	P4-0-2	TTTTTCCT	3	0.0004		P4-0-2	CTCTTTTT	5	0.000355164
	P4-0-2	TTTTTTCT	3	0.0004		P4-0-2	CTTTTCTT	4	0.000284131
	P4-0-2	CTTTTCTT	2	0.000266667		P4-0-2	TTTTTTTC	4	0.000284131
	P4-0-2	CCTTTTTT	1	0.000133333		P4-0-2	TTCTTTTT	3	0.000213098
	P4-0-2	TTTTTTTC	1	0.000133333		P4-0-2	CCTTTTTT	2	0.000142066
	P4-0-2	TTTTCCTT	1	0.000133333		P4-0-2	CTTTTTCT	2	0.000142066
	P4-0-2	TCTTTTTT	1	0.000133333		P4-0-2	CCCTTCTT	2	0.000142066
						P4-0-2	TCTTTCTC	2	0.000142066
						P4-0-2	TTCTTTTC	2	0.000142066
	P4-0-3	CCTTTTTT	19927	0.9686		P4-0-2	TTTCTCTT	2	0.000142066
	P4-0-3	CTTTTTTT	617	0.0299908		P4-0-2	TTTCCCCC	2	0.000142066
	P4-0-3	TCTTTTTT	10	0.000486074		P4-0-2	TTTCTTTT	2	0.000142066
	P4-0-3	CCCTTTTT	5	0.000243037		P4-0-2	CTTCTTTT	2	0.000142066
	P4-0-3	TTCTTTTT	4	0.00019443		P4-0-2	TCTTCTTT	1	7.10328e-05
	P4-0-3	TTTTTTTT	3	0.000145822		P4-0-2	TTTTTCCC	1	7.10328e-05
	P4-0-3	CCTTTTTC	2	9.72148e-05		P4-0-2	TCTTTCCT	1	7.10328e-05
	P4-0-3	CTTCTTTT	1	4.86074e-05		P4-0-2	CTTCCCTC	1	7.10328e-05
	P4-0-3	TTTTTCCT	1	4.86074e-05		P4-0-2	CTTCCCCT	1	7.10328e-05
	P4-0-3	CCTTTTCT	1	4.86074e-05		P4-0-2	CCCTTCTC	1	7.10328e-05
	P4-0-3	CCTCTTTT	1	4.86074e-05		P4-0-2	CTTTCTTT	1	7.10328e-05
	P4-0-3	CTCTTTTT	1	4.86074e-05		P4-0-2	TTTCCTCT	1	7.10328e-05
						P4-0-2	CTTCTCTT	1	7.10328e-05
						P4-0-2	TTTCCCTT	1	7.10328e-05
	P4-0-4	CCCCTTTT	2702	0.237768
	P4-0-4	TTTTTCTT	2489	0.219025
	P4-0-4	TCTCTTTC	2095	0.184354		P4-0-3	TTTTTTTT	10737	0.916048
	P4-0-4	CCCCTTCT	1678	0.147659		P4-0-3	TTTTTCTT	960	0.0819043
	P4-0-4	TCCCCCCT	800	0.0703977		P4-0-3	CTTTTTTT	16	0.00136507
	P4-0-4	CCTCCCCT	434	0.0381908		P4-0-3	TTTTTTCT	3	0.000255951
	P4-0-4	TTTCTTTC	213	0.0187434		P4-0-3	TTCTTTTT	1	8.5317e-05
	P4-0-4	TCTCTTTT	107	0.0094157		P4-0-3	CTTTCTTT	1	8.5317e-05
	P4-0-4	TTTCTTTT	90	0.00791975		P4-0-3	CTCTTTTT	1	8.5317e-05
	P4-0-4	TTTCTCCT	64	0.00563182		P4-0-3	TTTCTCTT	1	8.5317e-05
	P4-0-4	CCCCTTTC	61	0.00536783		P4-0-3	TTTTCCTT	1	8.5317e-05
	P4-0-4	CTCCTTTT	58	0.00510384
	P4-0-4	TTTCTTCT	43	0.00378388
	P4-0-4	CCCCCCCT	33	0.00290391		P4-0-4	TTTTTTTT	4612	0.436701
	P4-0-4	TTTTTTTC	27	0.00237592		P4-0-4	TTTCCTTT	1806	0.171007
	P4-0-4	TTTCTCTT	26	0.00228793		P4-0-4	TTTTTCTT	1528	0.144683
	P4-0-4	TCCCTTTT	25	0.00219993		P4-0-4	TTTTTCCT	362	0.0342771
	P4-0-4	TTTCCCCT	23	0.00202394		P4-0-4	TCTTTCTT	217	0.0205473
	P4-0-4	TTTTTTTT	23	0.00202394		P4-0-4	TTTTTTCT	199	0.0188429
	P4-0-4	TTCCCCCT	22	0.00193594		P4-0-4	TTCTTTTT	179	0.0169492
	P4-0-4	CTCCTTCT	18	0.00158395		P4-0-4	CCTCTCCT	165	0.0156235
	P4-0-4	TCCCTTCT	17	0.00149595		P4-0-4	TTTCTTTT	152	0.0143926
	P4-0-4	TTTTTTCT	17	0.00149595		P4-0-4	TTTTCCTT	109	0.010321
	P4-0-4	TCTCTTCT	16	0.00140795		P4-0-4	CTTCTTTT	91	0.00861661
	P4-0-4	TCTTTCTT	14	0.00123196		P4-0-4	TCTTTTTT	64	0.00606003
	P4-0-4	CCCTTTCT	12	0.00105597		P4-0-4	CCTTCCCC	61	0.00577597
	P4-0-4	CCCCTCTT	12	0.00105597		P4-0-4	TTTCCTCT	57	0.00539722
	P4-0-4	TCCCCTTT	12	0.00105597		P4-0-4	TTTCCCTT	55	0.00520784
	P4-0-4	CCCTTTTT	12	0.00105597		P4-0-4	TTCCCCTT	52	0.00492378
	P4-0-4	CCCTTCTT	12	0.00105597		P4-0-4	CCCCCTTT	43	0.00407158
	P4-0-4	TCTCTCTT	11	0.000967969		P4-0-4	CCCCCCCT	42	0.0039769
	P4-0-4	CCTCTTTC	11	0.000967969		P4-0-4	CCTCCCCC	41	0.00388221
	P4-0-4	TTTCTCTC	10	0.000879972		P4-0-4	TTTCTCCT	41	0.00388221
	P4-0-4	TTTTTCTC	10	0.000879972		P4-0-4	TTTTCTTT	41	0.00388221
	P4-0-4	CCTCTTCT	8	0.000703977		P4-0-4	CCTTTCTT	40	0.00378752
	P4-0-4	TTTTCCTT	8	0.000703977		P4-0-4	TCCCCCCC	40	0.00378752
	P4-0-4	CCCCTCCT	8	0.000703977		P4-0-4	CCTTTCCC	39	0.00369283
	P4-0-4	TCTTTTTC	7	0.00061598		P4-0-4	TTTCTCTC	39	0.00369283
	P4-0-4	CTTTTCTT	7	0.00061598		P4-0-4	TTTTTCTC	36	0.00340877
	P4-0-4	TTCTTCTT	7	0.00061598		P4-0-4	CTTCTCTT	36	0.00340877
	P4-0-4	CCTCTTTT	6	0.000527983		P4-0-4	TCCCTTTT	35	0.00331408
	P4-0-4	TCCTCCCT	6	0.000527983		P4-0-4	TTCTCCCT	33	0.0031247
	P4-0-4	TTTCTTCC	6	0.000527983		P4-0-4	CTTCCCCC	33	0.0031247
	P4-0-4	TTTCTCCC	6	0.000527983		P4-0-4	CTTCTCCT	32	0.00303002
	P4-0-4	TCTCCCCT	6	0.000527983		P4-0-4	TTTCTCCC	31	0.00293533
	P4-0-4	TCCCCCTT	5	0.000439986		P4-0-4	TCTTTTCT	29	0.00274595
	P4-0-4	TCCCTTTC	5	0.000439986		P4-0-4	CTTCTTCT	26	0.00246189
	P4-0-4	TCCCCCCC	5	0.000439986		P4-0-4	CTTTTTTT	26	0.00246189
	P4-0-4	CCCCTTCC	5	0.000439986		P4-0-4	TCCCTCCC	24	0.00227251
	P4-0-4	CCTTTCTT	4	0.000351989		P4-0-4	TCTCCCTT	22	0.00208314
	P4-0-4	CCTCCTTC	4	0.000351989		P4-0-4	CCCTTTTT	14	0.00132563
	P4-0-4	TTCCTTTC	4	0.000351989		P4-0-4	CTTTTCTT	12	0.00113626
	P4-0-4	CCTTCCCT	4	0.000351989		P4-0-4	TTTCTCTT	7	0.000662816
	P4-0-4	CCTCCTCT	4	0.000351989		P4-0-4	TTCCTTTT	6	0.000568128
	P4-0-4	TTTTTCCT	4	0.000351989		P4-0-4	CCTCTTTT	6	0.000568128
	P4-0-4	TCTCTCCT	3	0.000263992		P4-0-4	TTCCTCCC	6	0.000568128
	P4-0-4	CCTCCCTT	3	0.000263992		P4-0-4	TTTTTCCC	6	0.000568128
	P4-0-4	TCTTTTCT	3	0.000263992		P4-0-4	CCTTTTTT	5	0.00047344
	P4-0-4	CTCTTTTT	3	0.000263992		P4-0-4	CCCTTCTT	3	0.000284064
	P4-0-4	CTTCTTTC	3	0.000263992		P4-0-4	TTTCCCCC	3	0.000284064
	P4-0-4	CTTCCCCT	3	0.000263992		P4-0-4	CTTCCTTT	3	0.000284064
	P4-0-4	TTCCCCCC	3	0.000263992		P4-0-4	CCCTTTCT	3	0.000284064
	P4-0-4	TCTTTTTT	3	0.000263992		P4-0-4	TTCTTCTT	3	0.000284064
	P4-0-4	TTCTCCTT	2	0.000175994		P4-0-4	CTCCCCCT	2	0.000189376
	P4-0-4	TCCCCTCT	2	0.000175994		P4-0-4	TTCCCTTT	2	0.000189376
	P4-0-4	CCTCCTTT	2	0.000175994		P4-0-4	CCTCTCCC	2	0.000189376
	P4-0-4	CCTCCCCC	2	0.000175994		P4-0-4	CTTTTCCC	2	0.000189376
	P4-0-4	CCTCTCCT	2	0.000175994		P4-0-4	CCCTCTTT	2	0.000189376
	P4-0-4	CCTCTCTT	1	8.79972e-05		P4-0-4	TTCCCCCC	2	0.000189376
	P4-0-4	TCTCTTCC	1	8.79972e-05		P4-0-4	TCTCCTTT	2	0.000189376
	P4-0-4	TTTTCCCT	1	8.79972e-05		P4-0-4	TTTTCTCT	2	0.000189376
	P4-0-4	CTTTTTTT	1	8.79972e-05		P4-0-4	CTTTCCCC	2	0.000189376
	P4-0-4	CCCCTCTC	1	8.79972e-05		P4-0-4	TTTTTTTC	2	0.000189376
	P4-0-4	CTCCTCTT	1	8.79972e-05		P4-0-4	TTCTCTTT	2	0.000189376
	P4-0-4	TCCCTCTT	1	8.79972e-05		P4-0-4	CCCTTCCC	1	9.4688e-05
	P4-0-4	CTTCTCCT	1	8.79972e-05		P4-0-4	CCTCCCCT	1	9.4688e-05
	P4-0-4	CTTTTTTC	1	8.79972e-05		P4-0-4	TTTTTTCC	1	9.4688e-05
	P4-0-4	TTCCCTCT	1	8.79972e-05		P4-0-4	CTCCCTTT	1	9.4688e-05
	P4-0-4	TCTCTCCC	1	8.79972e-05		P4-0-4	CCTTTCCT	1	9.4688e-05
	P4-0-4	TTCCTTCT	1	8.79972e-05		P4-0-4	CCTTCCCT	1	9.4688e-05
	P4-0-4	TTCCTTTT	1	8.79972e-05		P4-0-4	CTTTTTCT	1	9.4688e-05
	P4-0-4	CCTTTCTC	1	8.79972e-05		P4-0-4	TCCTTTTT	1	9.4688e-05
						P4-0-4	TTTTCCCC	1	9.4688e-05
						P4-0-4	TCCTTCCC	1	9.4688e-05
	P4-0-5	TTTCTCTT	8913	0.865592		P4-0-4	TCTTCCCC	1	9.4688e-05
	P4-0-5	CTTTTTTT	930	0.0903176		P4-0-4	CCCCCCTT	1	9.4688e-05
	P4-0-5	TTTTTCTT	173	0.016801		P4-0-4	TCTTCTTT	1	9.4688e-05
	P4-0-5	TTTTTTTT	123	0.0119452		P4-0-4	TTTCCCCT	1	9.4688e-05
	P4-0-5	TTTCTTTT	99	0.00961445		P4-0-4	TTCTCCTT	1	9.4688e-05
	P4-0-5	CTTTTCTT	30	0.00291347		P4-0-4	TTTTCCCT	1	9.4688e-05
	P4-0-5	CTTCTCTT	25	0.00242789		P4-0-4	CCCCTTTT	1	9.4688e-05
	P4-0-5	TTTCTCTC	1	9.71157e-05		P4-0-4	TCCCTCTT	1	9.4688e-05
	P4-0-5	TTTCTCCT	1	9.71157e-05		P4-0-4	CCTCCTTT	1	9.4688e-05
	P4-0-5	TCTCTCTT	1	9.71157e-05		P4-0-4	CCCTTTCC	1	9.4688e-05
	P4-0-5	TTCCTCTT	1	9.71157e-05		P4-0-4	TCTCCCCC	1	9.4688e-05
						P4-0-4	CTTCCCTT	1	9.4688e-05
						P4-0-4	CTTTTCTC	1	9.4688e-05
	P4-0-6	CTTTTCTT	21982	0.994661		P4-0-4	CTTCCCCT	1	9.4688e-05
	P4-0-6	CTTTTTTT	93	0.00420814
	P4-0-6	CCTTTCTT	10	0.000452489
	P4-0-6	TTTTTCTT	7	0.000316742		P4-0-5	TTTTTTTT	17289	0.998153
	P4-0-6	CTCTTCTT	4	0.000180995		P4-0-5	CTTTTTTT	24	0.0013856
	P4-0-6	CTTCTCTT	2	9.04977e-05		P4-0-5	TTTTTTTC	6	0.0003464
	P4-0-6	TTCTTCTT	1	4.52489e-05		P4-0-5	TTTCTTTT	1	5.77334e-05
	P4-0-6	TTTTCCTT	1	4.52489e-05		P4-0-5	TCTTTTTT	1	5.77334e-05
	P4-0-7	TTTCTTTT	12577	0.995804		P4-0-6	TTTCTCTT	20139	0.992362
	P4-0-7	TTTTTTTT	46	0.00364212		P4-0-6	TTTCTTTT	74	0.0036464
	P4-0-7	TTTCCTTT	3	0.00023753		P4-0-6	TTTTTCTT	66	0.00325219
	P4-0-7	TCTCTTTT	2	0.000158353		P4-0-6	TCTCTCTT	5	0.000246378
	P4-0-7	CTTCCTTT	1	7.91766e-05		P4-0-6	CTTCTCTT	4	0.000197103
	P4-0-7	CTTCTTTT	1	7.91766e-05		P4-0-6	TTTCTCTC	3	0.000147827
						P4-0-6	TTTCTCCT	2	9.85513e-05
						P4-0-6	TTTTTTTT	1	4.92756e-05
	P4-0-8	CCTTTTTT	10501	0.978202
	P4-0-8	CTTTTTTT	223	0.0207732
	P4-0-8	TCTTTTTT	6	0.000558919		P4-0-7	TTTTTCTT	21485	0.995644
	P4-0-8	TTTTTTTT	2	0.000186306		P4-0-7	TTTTTTTT	53	0.00245609
	P4-0-8	CCCTTTTT	1	9.31532e-05		P4-0-7	CTTTTCTT	31	0.00143658
	P4-0-8	CCTCTTTT	1	9.31532e-05		P4-0-7	TTTCTCTT	3	0.000139024
	P4-0-8	CCTTTTCT	1	9.31532e-05		P4-0-7	TCTTTCTT	2	9.26827e-05
						P4-0-7	TTTTTCTC	2	9.26827e-05
						P4-0-7	TTTTTCCT	1	4.63414e-05
	P4-0-9	TTTTTTTT	6991	0.564701		P4-0-7	CTTCTTCC	1	4.63414e-05
	P4-0-9	CTTCTTTT	2506	0.202423		P4-0-7	TTTTCCTT	1	4.63414e-05
	P4-0-9	CCCCCCCT	2409	0.194588
	P4-0-9	CTTTTTTT	146	0.0117932
	P4-0-9	TTTCTTTT	56	0.00452342		P4-0-8	TTTCTCCT	23625	0.988825
	P4-0-9	TTTTTCCT	33	0.00266559		P4-0-8	TTTCTCTT	100	0.0041855
	P4-0-9	CCCCCTTT	31	0.00250404		P4-0-8	TTTCTTCT	84	0.00351582
	P4-0-9	CTTCCCCT	28	0.00226171		P4-0-8	TTTTTCCT	75	0.00313913
	P4-0-9	TTTCCCCT	28	0.00226171		P4-0-8	TTCCTCCT	3	0.000125565
	P4-0-9	CCCCCCTT	28	0.00226171		P4-0-8	CTTCTCCT	2	8.371e-05
	P4-0-9	CCCTTTTT	18	0.00145396		P4-0-8	TTTCTCCC	1	4.1855e-05
	P4-0-9	CTCCCCCT	15	0.00121163		P4-0-8	TTTCCCCT	1	4.1855e-05
	P4-0-9	TTTTCCCT	14	0.00113086		P4-0-8	TTTTTTTT	1	4.1855e-05
	P4-0-9	CCCTCCCT	12	0.000969305
	P4-0-9	CTTCTCCT	12	0.000969305
	P4-0-9	TTTTTTCT	10	0.000807754		P4-0-9	TTTTTTTT	9566	0.451823
	P4-0-9	CCCCCTCT	10	0.000807754		P4-0-9	TTTTTTCT	5314	0.250992
	P4-0-9	CCCCTTTT	6	0.000484653		P4-0-9	TTCTTTTC	4377	0.206735
	P4-0-9	CCTCCCCT	4	0.000323102		P4-0-9	TTTTTTTC	1096	0.0517665
	P4-0-9	TCCCCCCT	3	0.000242326		P4-0-9	TTCTTTTT	514	0.0242773
	P4-0-9	TTTTCTTT	3	0.000242326		P4-0-9	TTCTTTCT	194	0.00916305
	P4-0-9	CTCCTCTT	3	0.000242326		P4-0-9	TTTTTTCC	62	0.0029284
	P4-0-9	CTCCCCTT	2	0.000161551		P4-0-9	CTTTTTTT	13	0.000614019
	P4-0-9	TTTTTCTT	2	0.000161551		P4-0-9	TTCTTTCC	6	0.000283393
	P4-0-9	TTCCCCCT	1	8.07754e-05		P4-0-9	TTTCTCCC	6	0.000283393
	P4-0-9	CCCCTCCT	1	8.07754e-05		P4-0-9	TTTTTCTT	6	0.000283393
	P4-0-9	CTTTTCCT	1	8.07754e-05		P4-0-9	CTCTTTTC	5	0.000236161
	P4-0-9	CCTTTTTT	1	8.07754e-05		P4-0-9	CTTTTTCT	4	0.000188929
	P4-0-9	TTTTTTTC	1	8.07754e-05		P4-0-9	CTCTTTTT	3	0.000141697
	P4-0-9	TTTCTCCT	1	8.07754e-05		P4-0-9	CTTTTTTC	2	9.44644e-05
	P4-0-9	TTTCCTTT	1	8.07754e-05		P4-0-9	TCTTTTTT	2	9.44644e-05
	P4-0-9	TCTTTTTT	1	8.07754e-05		P4-0-9	TTTCTTTT	1	4.72322e-05
	P4-0-9	CTTCCTTT	1	8.07754e-05		P4-0-9	TTCCTCTT	1	4.72322e-05
	P4-0-9	CTTTCTTT	1	8.07754e-05
						P4-4M-10	TTTTTTTT	15082	0.998742
	P4-4M-10	TTTTTCTT	45	0.833333		P4-4M-10	CTTTTTTT	4	0.000264883
	P4-4M-10	TTTTTTTT	7	0.12963		P4-4M-10	TTTCTTTT	4	0.000264883
	P4-4M-10	TTTTCCCT	1	0.0185185		P4-4M-10	TCTTTTTT	3	0.000198662
	P4-4M-10	TTTTTCTC	1	0.0185185		P4-4M-10	TTTTTCTT	2	0.000132442
						P4-4M-10	TTTTTTTC	2	0.000132442
						P4-4M-10	CCCCCCCT	1	6.62208e-05
	P4-4M-1	TTTTTTTT	20182	0.999257		P4-4M-10	TTTTTTCT	1	6.62208e-05
	P4-4M-1	TCTTTTTT	3	0.000148537		P4-4M-10	TTTCTCCC	1	6.62208e-05
	P4-4M-1	TTTTTTTC	3	0.000148537		P4-4M-10	TTCTTTTT	1	6.62208e-05
	P4-4M-1	TTCTTTTT	3	0.000148537
	P4-4M-1	CTTTTTTT	2	9.90246e-05
	P4-4M-1	TTTTTTCT	1	4.95123e-05		P4-4M-1	CTCCTCTT	6050	0.345892
	P4-4M-1	TTTTTCTT	1	4.95123e-05		P4-4M-1	TTTTTTCT	4022	0.229947
	P4-4M-1	TTTCTTTT	1	4.95123e-05		P4-4M-1	CCCCCCCT	2961	0.169287
	P4-4M-1	TTTTTCTC	1	4.95123e-05		P4-4M-1	TTTTTTTT	1713	0.0979361
						P4-4M-1	CCTTTTTT	831	0.0475101
						P4-4M-1	TCTTTTTT	366	0.020925
	P4-4M-2	TTTTTTTT	6216	0.999196		P4-4M-1	TTTTTCTT	131	0.00748957
	P4-4M-2	TTTTTCTT	1	0.000160746		P4-4M-1	CTCCCCCT	114	0.00651764
	P4-4M-2	TCTTTTTT	1	0.000160746		P4-4M-1	CCCCTCTT	93	0.00531702
	P4-4M-2	CCCCCCCT	1	0.000160746		P4-4M-1	CTTCTCTT	88	0.00503116
	P4-4M-2	CCTTTTTT	1	0.000160746		P4-4M-1	CTCCTTCT	78	0.00445944
	P4-4M-2	CTTTTTTT	1	0.000160746		P4-4M-1	CCCCCCTT	77	0.00440226
						P4-4M-1	CTTTTTCT	72	0.0041164
						P4-4M-1	CTTCTCTC	69	0.00394489
	P4-4M-3	CTTTTTTT	7650	0.999086		P4-4M-1	CTCTTTCT	65	0.0037162
	P4-4M-3	TTTTTTTT	2	0.000261199		P4-4M-1	CTCCTTTT	63	0.00360185
	P4-4M-3	CTTCTTTT	1	0.000130599		P4-4M-1	TTTCTCTT	62	0.00354468
	P4-4M-3	CCCCCCCT	1	0.000130599		P4-4M-1	CTCCTCCT	53	0.00303013
	P4-4M-3	CCTTTTTT	1	0.000130599		P4-4M-1	CCCCCTCT	52	0.00297296
	P4-4M-3	CTTTTTTC	1	0.000130599		P4-4M-1	CTCTTCTT	50	0.00285861
	P4-4M-3	CTTTTTCT	1	0.000130599		P4-4M-1	CTCTTTTT	49	0.00280144
						P4-4M-1	CTTTTTTT	33	0.00188668
						P4-4M-1	TTTTTCCT	31	0.00177234
	P4-4M-4	TTTTTCTC	7302	0.951401		P4-4M-1	CCTTTTCT	29	0.001658
	P4-4M-4	TTTCTCTC	181	0.0235831		P4-4M-1	CTCCTCTC	29	0.001658
	P4-4M-4	TTTCTCCT	72	0.00938111		P4-4M-1	TCTTTTCT	29	0.001658
	P4-4M-4	TTTCTCCC	48	0.00625407		P4-4M-1	TTCCTCTT	24	0.00137213
	P4-4M-4	TTTTTCTT	38	0.00495114		P4-4M-1	CCCCCTTT	22	0.00125779
	P4-4M-4	TTTTTTTC	14	0.0018241		P4-4M-1	CTCCCCTT	22	0.00125779
	P4-4M-4	TTTTTCCC	5	0.000651466		P4-4M-1	CCTTTCTT	21	0.00120062
	P4-4M-4	TTTTTCCT	4	0.000521173		P4-4M-1	TTTCCCCT	15	0.000857584
	P4-4M-4	CTTTTCTC	2	0.000260586		P4-4M-1	CTTCTTCT	14	0.000800412
	P4-4M-4	TTTCTTTC	2	0.000260586		P4-4M-1	CTTTTCTT	13	0.000743239
	P4-4M-4	TTCTTCTC	2	0.000260586		P4-4M-1	CCTCCCCT	13	0.000743239
	P4-4M-4	TTTCTCTT	2	0.000260586		P4-4M-1	CCCTTTTT	11	0.000628895
	P4-4M-4	CCTTTTTT	1	0.000130293		P4-4M-1	TCTTTCTT	9	0.00051455
	P4-4M-4	TCTTTCTC	1	0.000130293		P4-4M-1	CCCTTTCT	9	0.00051455
	P4-4M-4	TTTTTTTT	1	0.000130293		P4-4M-1	CCCTCCCT	9	0.00051455
						P4-4M-1	CTTCCCCT	8	0.000457378
						P4-4M-1	CCCCTTCT	7	0.000400206
	P4-4M-5	CCTTTTTT	8286	0.996392		P4-4M-1	CCTCTCTT	6	0.000343034
	P4-4M-5	CTTTTTTT	25	0.00300625		P4-4M-1	CTTCTCCT	6	0.000343034
	P4-4M-5	TCTTTTTT	2	0.0002405		P4-4M-1	CCTTTCCT	6	0.000343034
	P4-4M-5	CCCTTTTT	1	0.00012025		P4-4M-1	CCCTTCTT	6	0.000343034
	P4-4M-5	CCTCTTTT	1	0.00012025		P4-4M-1	CCCCTCCT	6	0.000343034
	P4-4M-5	CCTTTTCT	1	0.00012025		P4-4M-1	CTTTTCTC	5	0.000285861
						P4-4M-1	TTCTTCTT	5	0.000285861
						P4-4M-1	CTTCTTTT	4	0.000228689
	P4-4M-6	TTTTTTTT	19361	0.998144		P4-4M-1	CTCCCTCT	3	0.000171517
	P4-4M-6	TCTTTTTT	19	0.000979533		P4-4M-1	CCTTCCCT	3	0.000171517
	P4-4M-6	TTTTTTCT	4	0.000206217		P4-4M-1	TTTCCTCT	3	0.000171517
	P4-4M-6	CTTTTTTT	4	0.000206217		P4-4M-1	TTTTTTTC	2	0.000114345
	P4-4M-6	TTTTCCTT	3	0.000154663		P4-4M-1	CCCTCTCT	2	0.000114345
	P4-4M-6	TTCTTTTT	3	0.000154663		P4-4M-1	TTTCTTCT	2	0.000114345
	P4-4M-6	CTTTTCTT	1	5.15544e-05		P4-4M-1	TTTCTTTT	2	0.000114345
	P4-4M-6	TTTTTCTT	1	5.15544e-05		P4-4M-1	TCCCCCCT	2	0.000114345
	P4-4M-6	TTTCTTTT	1	5.15544e-05		P4-4M-1	TTTTCCCT	2	0.000114345
						P4-4M-1	CCTTTCTC	2	0.000114345
						P4-4M-1	CTCCCTTT	2	0.000114345
	P4-4M-7	CTTCCTTT	4214	0.559034		P4-4M-1	CCTCTTTT	1	5.71723e-05
	P4-4M-7	TTTTTCTT	2167	0.287477		P4-4M-1	TCTTTCCT	1	5.71723e-05
	P4-4M-7	TTCTTCTT	842	0.111701		P4-4M-1	TCTCCCCT	1	5.71723e-05
	P4-4M-7	CTTTTCTT	72	0.00955161		P4-4M-1	TTTTTTCC	1	5.71723e-05
	P4-4M-7	TTTCCTTT	52	0.00689838		P4-4M-1	TTTCCCTT	1	5.71723e-05
	P4-4M-7	TTTTTTTT	45	0.00596975		P4-4M-1	TCTCCCTT	1	5.71723e-05
	P4-4M-7	CTTCCCTT	44	0.00583709		P4-4M-1	TTCTTTTT	1	5.71723e-05
	P4-4M-7	CTTTCTTT	28	0.00371451		P4-4M-1	TTCCTTTT	1	5.71723e-05
	P4-4M-7	TTCTTTTT	26	0.00344919		P4-4M-1	TCTCCTTT	1	5.71723e-05
	P4-4M-7	TTTTCTTT	11	0.00145927		P4-4M-1	CCCCCCCC	1	5.71723e-05
	P4-4M-7	CTCTTCTT	9	0.00119395		P4-4M-1	TTCTTTCT	1	5.71723e-05
	P4-4M-7	CTTCTTTT	6	0.000795967		P4-4M-1	CTTCCCTC	1	5.71723e-05
	P4-4M-7	TTCCCTTT	6	0.000795967		P4-4M-1	CTCTTCCT	1	5.71723e-05
	P4-4M-7	CTTCTCTT	5	0.000663306		P4-4M-1	TTCCCCCT	1	5.71723e-05
	P4-4M-7	TTCTCTTT	4	0.000530645		P4-4M-1	CTCTCCTT	1	5.71723e-05
	P4-4M-7	CCTCCTTT	2	0.000265322
	P4-4M-7	TCTTTCTT	1	0.000132661
	P4-4M-7	TTCCTCTT	1	0.000132661		P4-4M-2	TTTTTTTT	16443	0.999149
	P4-4M-7	CTTTTTTT	1	0.000132661		P4-4M-2	TCTTTTTT	4	0.000243058
	P4-4M-7	TCCTTCTT	1	0.000132661		P4-4M-2	TTCTTTTT	2	0.000121529
	P4-4M-7	TTTTTCTC	1	0.000132661		P4-4M-2	TTTTTCTT	2	0.000121529
						P4-4M-2	CTTTTTTT	2	0.000121529
						P4-4M-2	CTCCTCTT	1	6.07644e-05
	P4-4M-8	TTTTTCTT	4545	0.552785		P4-4M-2	TTTCTTTT	1	6.07644e-05
	P4-4M-8	CCCCCCCT	3370	0.409876		P4-4M-2	TTTTTTTC	1	6.07644e-05
	P4-4M-8	CCCCCCTT	70	0.00851374		P4-4M-2	CTTCTTCC	1	6.07644e-05
	P4-4M-8	TTTTTCCT	61	0.00741912
	P4-4M-8	TTTCCCCT	42	0.00510825
	P4-4M-8	CCCTTCTT	35	0.00425687		P4-4M-3	TTTTTTTT	14066	0.999787
	P4-4M-8	TTTTTTTT	20	0.0024325		P4-4M-3	CTTTTTTT	1	7.10783e-05
	P4-4M-8	TTTTCCCT	14	0.00170275		P4-4M-3	TCTTTTTT	1	7.10783e-05
	P4-4M-8	CTCCCCCT	12	0.0014595		P4-4M-3	CTTCTTCC	1	7.10783e-05
	P4-4M-8	CCCTCCCT	11	0.00133787
	P4-4M-8	CCTCCCCT	9	0.00109462
	P4-4M-8	TCCCCCCT	8	0.000972999		P4-4M-4	CCCCCTTT	4	0.571429
	P4-4M-8	CCCCTCTT	5	0.000608125		P4-4M-4	TTTTTCTT	1	0.142857
	P4-4M-8	CCCCCTCT	5	0.000608125		P4-4M-4	CCTTCCCC	1	0.142857
	P4-4M-8	TTTCCCTT	2	0.00024325		P4-4M-4	TTTTTTTT	1	0.142857
	P4-4M-8	TTTCTCTT	2	0.00024325
	P4-4M-8	CCCTTTTT	2	0.00024325
	P4-4M-8	CTTTTCTT	2	0.00024325		P4-4M-5	TTTTTTTT	13258	0.99887
	P4-4M-8	CCCTTCCT	2	0.00024325		P4-4M-5	TTTTTCTT	5	0.000376705
	P4-4M-8	CCTTTTTT	1	0.000121625		P4-4M-5	TCTTTTTT	4	0.000301364
	P4-4M-8	CCCTCCTT	1	0.000121625		P4-4M-5	CTTTTTTT	3	0.000226023
	P4-4M-8	CTCTTCTT	1	0.000121625		P4-4M-5	TTCTTTTT	2	0.000150682
	P4-4M-8	CCCCTCCT	1	0.000121625		P4-4M-5	TTTCTTTT	1	7.53409e-05
	P4-4M-8	TTTTTCTC	1	0.000121625
						P4-4M-6	TTTTTCTT	16860	0.993752
	P4-4M-9	CCTTTTTT	5552	0.921035		P4-4M-6	TTTTTTTT	94	0.00554049
	P4-4M-9	CTTTTTTT	90	0.0149303		P4-4M-6	TTTTTCTC	4	0.000235766
	P4-4M-9	TTTCTCCT	84	0.013935		P4-4M-6	TCTTTCTT	2	0.000117883
	P4-4M-9	TTTTTTTT	83	0.0137691		P4-4M-6	TTCTTCTT	2	0.000117883
	P4-4M-9	CTTCTTTT	72	0.0119443		P4-4M-6	TTTCTCTT	2	0.000117883
	P4-4M-9	TTTCTTTT	56	0.00928998		P4-4M-6	CCTTTCTC	1	5.89414e-05
	P4-4M-9	CTTCTCTT	39	0.00646981		P4-4M-6	TTTTCCTT	1	5.89414e-05
	P4-4M-9	CTTCTCTC	12	0.00199071
	P4-4M-9	TTTCTCTT	9	0.00149303
	P4-4M-9	TCTTTTTT	6	0.000995355		P4-4M-7	CTTCTTCC	17902	0.98846
	P4-4M-9	CCTTTTTC	5	0.000829463		P4-4M-7	CTTCTTTC	136	0.00750925
	P4-4M-9	CCTCTTTT	5	0.000829463		P4-4M-7	CTTTTTCC	58	0.00320247
	P4-4M-9	CCTTTCTT	3	0.000497678		P4-4M-7	CTTCTTCT	7	0.000386505
	P4-4M-9	CCCTTTTT	2	0.000331785		P4-4M-7	CTTCTCCC	4	0.00022086
	P4-4M-9	CCCCCCCC	2	0.000331785		P4-4M-7	TTTTTCTT	2	0.00011043
	P4-4M-9	CTTCTCCT	2	0.000331785		P4-4M-7	TTTCTTCC	1	5.52151e-05
	P4-4M-9	TTTCTCCC	1	0.000165893		P4-4M-7	TTTTTTTT	1	5.52151e-05
	P4-4M-9	TTTTCTTT	1	0.000165893
	P4-4M-9	CCTTTTCT	1	0.000165893
	P4-4M-9	CTTCTTTC	1	0.000165893		P4-4M-8	TTTTTTTT	13890	0.999209
	P4-4M-9	TCTCTTTT	1	0.000165893		P4-4M-8	TTCTTTTT	3	0.000215812
	P4-4M-9	TTCTTTTT	1	0.000165893		P4-4M-8	CTTTTTTT	2	0.000143875
						P4-4M-8	TTTTTCTT	2	0.000143875
						P4-4M-8	TTTCTCCT	2	0.000143875
	P4-2Y-10	TTTTTTTT	15539	0.584393		P4-4M-8	TTTTTTTC	1	7.19373e-05
	P4-2Y-10	TTTTCCCT	10526	0.395863		P4-4M-8	TCTTTTTT	1	7.19373e-05
	P4-2Y-10	TTTTCTTT	223	0.00838661
	P4-2Y-10	TTTTTCCT	157	0.00590448
	P4-2Y-10	TTTTCCTT	52	0.00195562		P4-4M-9	TTTTTCTT	7874	0.559074
	P4-2Y-10	TTTTCTCT	43	0.00161715		P4-4M-9	TTTTTTTT	6197	0.440003
	P4-2Y-10	TTTTTTCT	27	0.00101542		P4-4M-9	TCTTTTTT	3	0.000213008
	P4-2Y-10	TTTTTCTT	6	0.000225649		P4-4M-9	TCTTTCTT	3	0.000213008
	P4-2Y-10	TTTCTTTT	5	0.000188041		P4-4M-9	TTTTTCTC	2	0.000142005
	P4-2Y-10	CTTTCCCT	4	0.000150432		P4-4M-9	TTTCTTCT	1	7.10026e-05
	P4-2Y-10	TTTTCCCC	1	3.76081e-05		P4-4M-9	CTTCTTCC	1	7.10026e-05
	P4-2Y-10	CCTTTTTT	1	3.76081e-05		P4-4M-9	TTTTTTTC	1	7.10026e-05
	P4-2Y-10	TTTCTCTT	1	3.76081e-05		P4-4M-9	TTTTTCCT	1	7.10026e-05
	P4-2Y-10	TTTTTTTC	1	3.76081e-05		P4-4M-9	TTCTTTTT	1	7.10026e-05
	P4-2Y-10	TCTTCCCT	1	3.76081e-05
	P4-2Y-10	TTCTCCCT	1	3.76081e-05
	P4-2Y-10	CTTTTTTT	1	3.76081e-05		P4-2Y-10	CTTCTTCT	21541	0.991667
	P4-2Y-10	TTCTTTTT	1	3.76081e-05		P4-2Y-10	CTTTTTCT	97	0.00446552
						P4-2Y-10	CTTCTTTT	50	0.00230181
						P4-2Y-10	TTTTTTTT	15	0.000690544
	P4-2Y-1	TTTCTCCT	113	0.896825		P4-2Y-10	TTTCTTCT	5	0.000230181
	P4-2Y-1	TTTTTTTT	6	0.047619		P4-2Y-10	CTTCTTCC	4	0.000184145
	P4-2Y-1	TTTCTTCT	2	0.015873		P4-2Y-10	CCTCTTCT	3	0.000138109
	P4-2Y-1	TTTTTCTT	2	0.015873		P4-2Y-10	CTCCTTCT	2	9.20726e-05
	P4-2Y-1	TTTCTCTT	2	0.015873		P4-2Y-10	CTTCTCTT	2	9.20726e-05
	P4-2Y-1	TTTTCCTT	1	0.00793651		P4-2Y-10	TTCTTCTT	2	9.20726e-05
						P4-2Y-10	TTTCTCCC	1	4.60363e-05
	P4-2Y-2	TTTTTTTT	56	0.965517
	P4-2Y-2	TTTTTCTT	2	0.0344828		P4-2Y-1	TTTTTCTT	22891	0.993964
						P4-2Y-1	TTTTTTTT	76	0.00330004
						P4-2Y-1	CTTTTCTT	41	0.00178029
	P4-2Y-3	TTTTTTTT	955	0.17941		P4-2Y-1	TTTTTCTC	4	0.000173686
	P4-2Y-3	CTTTTTTT	872	0.163817		P4-2Y-1	TTCCTCTT	3	0.000130265
	P4-2Y-3	CCCCCCCC	861	0.161751		P4-2Y-1	CTCCTCTT	3	0.000130265
	P4-2Y-3	CTTCCTTC	805	0.151231		P4-2Y-1	TTCTTCTT	3	0.000130265
	P4-2Y-3	TTTTTCCT	744	0.139771		P4-2Y-1	TTTTCCTT	2	8.68432e-05
	P4-2Y-3	TTTCTTTT	744	0.139771		P4-2Y-1	TCTTTCTT	2	8.68432e-05
	P4-2Y-3	CTTCCTTT	35	0.00657524		P4-2Y-1	TTTTTTCT	1	4.34216e-05
	P4-2Y-3	TTTTTTTC	27	0.00507233		P4-2Y-1	CTTTTTCT	1	4.34216e-05
	P4-2Y-3	CTCCCCCC	25	0.0046966		P4-2Y-1	TTTCTCTT	1	4.34216e-05
	P4-2Y-3	TTTCCTTC	24	0.00450874		P4-2Y-1	TCTTTTTT	1	4.34216e-05
	P4-2Y-3	CTTTTCCT	23	0.00432087		P4-2Y-1	TTTTTCCT	1	4.34216e-05
	P4-2Y-3	CCCCCCCT	21	0.00394514
	P4-2Y-3	CTTTTTTC	17	0.00319369
	P4-2Y-3	CTTCTTTT	15	0.00281796		P4-2Y-2	TTTTTTTT	23711	0.996931
	P4-2Y-3	TTTTTCCC	12	0.00225437		P4-2Y-2	CTTTTTTT	53	0.00222839
	P4-2Y-3	TTTCTTTC	11	0.0020665		P4-2Y-2	TCTTTTTT	4	0.00016818
	P4-2Y-3	CCCCCTTT	11	0.0020665		P4-2Y-2	TTTTTTCT	4	0.00016818
	P4-2Y-3	CCCTCCCC	10	0.00187864		P4-2Y-2	TTTTTCTT	3	0.000126135
	P4-2Y-3	CTTCCCCC	9	0.00169078		P4-2Y-2	TTCCTCTT	3	0.000126135
	P4-2Y-3	TTTTTTCT	8	0.00150291		P4-2Y-2	TTTCTTTT	2	8.40901e-05
	P4-2Y-3	CCCCCTTC	8	0.00150291		P4-2Y-2	TTTCCTTT	1	4.20451e-05
	P4-2Y-3	TTTCCCCC	7	0.00131505		P4-2Y-2	CCCCCCCT	1	4.20451e-05
	P4-2Y-3	CTTTCCCC	7	0.00131505		P4-2Y-2	TTTTTTTC	1	4.20451e-05
	P4-2Y-3	CCCCTTTT	7	0.00131505		P4-2Y-2	CTTCTTCT	1	4.20451e-05
	P4-2Y-3	TTTCTCCC	6	0.00112718
	P4-2Y-3	CCCCCCTC	6	0.00112718
	P4-2Y-3	CTTTCTTC	6	0.00112718		P4-2Y-3	TTTTTTTT	22779	0.997766
	P4-2Y-3	CTTTTCCC	5	0.00093932		P4-2Y-3	CTTTTTTT	39	0.00170828
	P4-2Y-3	CCCCCTCC	5	0.00093932		P4-2Y-3	TTTTTTCT	3	0.000131406
	P4-2Y-3	TTTCTCCT	4	0.000751456		P4-2Y-3	TTTTTTTC	3	0.000131406
	P4-2Y-3	TTTTTCTT	4	0.000751456		P4-2Y-3	TCTTTTTT	3	0.000131406
	P4-2Y-3	CCCTTTTT	3	0.000563592		P4-2Y-3	TTTTCTTT	2	8.7604e-05
	P4-2Y-3	TTTCCTTT	3	0.000563592		P4-2Y-3	TTCTTTTT	1	4.3802e-05
	P4-2Y-3	CCCTTCCT	3	0.000563592
	P4-2Y-3	CTTCCTCC	2	0.000375728
	P4-2Y-3	CTTTCTTT	2	0.000375728		P4-2Y-4	TTTTTCTT	7777	0.607531
	P4-2Y-3	TTTTCCCC	1	0.000187864		P4-2Y-4	TTTTTTTT	4550	0.355441
	P4-2Y-3	CTTCCCTC	1	0.000187864		P4-2Y-4	CTCCCCTT	169	0.0132021
	P4-2Y-3	TTTTCTTT	1	0.000187864		P4-2Y-4	TTTTCCTT	95	0.0074213
	P4-2Y-3	CCTTTCTT	1	0.000187864		P4-2Y-4	CTTTTCTT	57	0.00445278
	P4-2Y-3	CCCCTCCC	1	0.000187864		P4-2Y-4	CTCTTCTT	41	0.00320287
	P4-2Y-3	CTTTTTCC	1	0.000187864		P4-2Y-4	CTTTTTTT	29	0.00226545
	P4-2Y-3	CTTCCCCT	1	0.000187864		P4-2Y-4	CTTTCCTT	29	0.00226545
	P4-2Y-3	CCTCCTTC	1	0.000187864		P4-2Y-4	CTCTTTTT	19	0.00148426
	P4-2Y-3	CCCCCCTT	1	0.000187864		P4-2Y-4	TTCTCCTT	10	0.000781189
	P4-2Y-3	TCCCCCCC	1	0.000187864		P4-2Y-4	CTCTCCTT	8	0.000624951
	P4-2Y-3	TTTTTTCC	1	0.000187864		P4-2Y-4	CTTCCCTT	5	0.000390594
	P4-2Y-3	TTTTCTTC	1	0.000187864		P4-2Y-4	TTTTTCTC	2	0.000156238
	P4-2Y-3	TCTTTTTT	1	0.000187864		P4-2Y-4	CTCCTCTT	2	0.000156238
	P4-2Y-3	CTCCTTTT	1	0.000187864		P4-2Y-4	TTTTTTCT	2	0.000156238
	P4-2Y-3	CTCCCTTC	1	0.000187864		P4-2Y-4	TTTTCTTT	2	0.000156238
	P4-2Y-3	CTTTTTCT	1	0.000187864		P4-2Y-4	TTCTTCTT	2	0.000156238
						P4-2Y-4	CTTTCTTT	1	7.81189e-05
						P4-2Y-4	CCTTTTTT	1	7.81189e-05
	P4-2Y-4	TTTCTCCT	108	0.885246
	P4-2Y-4	TTTCTCTT	4	0.0327869
	P4-2Y-4	TTTTTCTC	3	0.0245902		P4-2Y-5	TTTTTTTT	18715	0.99808
	P4-2Y-4	CCCCCTTT	2	0.0163934		P4-2Y-5	CTTTTTTT	26	0.00138659
	P4-2Y-4	TTTTTTTT	2	0.0163934		P4-2Y-5	TTTTTTCT	4	0.000213322
	P4-2Y-4	TTTCTTCT	1	0.00819672		P4-2Y-5	TCTTTTTT	2	0.000106661
	P4-2Y-4	TTTCTTTT	1	0.00819672		P4-2Y-5	TTTTTTTC	1	5.33305e-05
	P4-2Y-4	CTTTTTTT	1	0.00819672		P4-2Y-5	TTTTTCTT	1	5.33305e-05
						P4-2Y-5	TTTCTCTC	1	5.33305e-05
						P4-2Y-5	TTCTTTTT	1	5.33305e-05
	P4-2Y-5	TTTCTCTT	6195	0.989617
	P4-2Y-5	TTTCTTTT	32	0.00511182
	P4-2Y-5	TTTTTCTT	26	0.00415335		P4-2Y-6	TTTTTTTT	20374	0.997943
	P4-2Y-5	CCTTTTTT	3	0.000479233		P4-2Y-6	CTTTTTTT	27	0.00132249
	P4-2Y-5	TCTCTCTT	2	0.000319489		P4-2Y-6	TTTTTCTT	8	0.00039185
	P4-2Y-5	TTCCTCTT	1	0.000159744		P4-2Y-6	TCTTTTTT	3	0.000146944
	P4-2Y-5	CTTCTCTT	1	0.000159744		P4-2Y-6	TTTTTTCT	2	9.79624e-05
						P4-2Y-6	TTTTTTTC	1	4.89812e-05
						P4-2Y-6	TTTCTCTT	1	4.89812e-05
	P4-2Y-6	TTTTCCTT	7615	0.504238
	P4-2Y-6	TTTTTTTT	7151	0.473513
	P4-2Y-6	TTTTCTTT	188	0.0124487		P4-2Y-7	CTTCTTTT	72	0.857143
	P4-2Y-6	TTTTTCTT	134	0.008873		P4-2Y-7	CTTCTTCC	5	0.0595238
	P4-2Y-6	TTTTTTTC	3	0.000198649		P4-2Y-7	TTTTTTTT	2	0.0238095
	P4-2Y-6	TCTTTTTT	2	0.000132433		P4-2Y-7	TTTTTCTT	2	0.0238095
	P4-2Y-6	CTTTCCTT	2	0.000132433		P4-2Y-7	CTTTTTTT	1	0.0119048
	P4-2Y-6	TTTTCCCT	1	6.62164e-05		P4-2Y-7	TCTTTCTT	1	0.0119048
	P4-2Y-6	TTCTTTTT	1	6.62164e-05		P4-2Y-7	TTTTTTTC	1	0.0119048
	P4-2Y-6	CTTTTCTT	1	6.62164e-05
	P4-2Y-6	TTTTCCTC	1	6.62164e-05
	P4-2Y-6	TTCTCCTT	1	6.62164e-05		P4-2Y-8	TTTTTTTT	9236	0.50764
	P4-2Y-6	TCTTCCTT	1	6.62164e-05		P4-2Y-8	CCCCCCCT	2496	0.137188
	P4-2Y-6	CTTTTTTT	1	6.62164e-05		P4-2Y-8	TTTTTTCT	1039	0.0571067
						P4-2Y-8	TTTTTCTT	596	0.0327581
						P4-2Y-8	CTTTTTTT	544	0.0299
	P4-2Y-7	TTTTTCTT	6172	0.875213		P4-2Y-8	CCCCCCCC	527	0.0289656
	P4-2Y-7	TTTCCTTT	791	0.112167		P4-2Y-8	TTTCCTTT	488	0.026822
	P4-2Y-7	TTTTTTTT	49	0.00694838		P4-2Y-8	TTTCTTTT	426	0.0234143
	P4-2Y-7	TTTTCTTT	22	0.00311968		P4-2Y-8	TCTTTTTT	406	0.022315
	P4-2Y-7	TTTCCCTT	10	0.00141804		P4-2Y-8	TTTTTCCT	315	0.0173134
	P4-2Y-7	TCTTTCTT	2	0.000283607		P4-2Y-8	CTTCTTCT	236	0.0129713
	P4-2Y-7	TTTCTTTT	2	0.000283607		P4-2Y-8	TCTTTCTT	208	0.0114323
	P4-2Y-7	TCTTTTTT	1	0.000141804		P4-2Y-8	CTCCCCCT	198	0.0108827
	P4-2Y-7	TTCTTCTT	1	0.000141804		P4-2Y-8	TTCCTTCT	167	0.00917885
	P4-2Y-7	TTTCTCTT	1	0.000141804		P4-2Y-8	TTTTTCTC	165	0.00906892
	P4-2Y-7	CTTTTCTT	1	0.000141804		P4-2Y-8	TTTTTTTC	118	0.00648565
						P4-2Y-8	CCCCCTTT	117	0.00643069
						P4-2Y-8	CTTCTCCC	99	0.00544135
	P4-2Y-8	TTTTTTTT	6405	0.696347		P4-2Y-8	CCCCTCCC	98	0.00538639
	P4-2Y-8	TTTTTCCT	2728	0.296586		P4-2Y-8	CTTCTTTT	89	0.00489172
	P4-2Y-8	TTTTTCTT	30	0.00326158		P4-2Y-8	TTCTTCTT	84	0.00461691
	P4-2Y-8	TTTTTTCT	24	0.00260926		P4-2Y-8	TTTTCTTT	81	0.00445202
	P4-2Y-8	CCTTTTTT	2	0.000217439		P4-2Y-8	CTTTTCTC	81	0.00445202
	P4-2Y-8	CCCCCCCT	2	0.000217439		P4-2Y-8	TTCTTTTT	61	0.00335275
	P4-2Y-8	TTTCTTTT	2	0.000217439		P4-2Y-8	CTTTTCTT	42	0.00230845
	P4-2Y-8	CTTTTTTT	2	0.000217439		P4-2Y-8	CTCCCCCC	42	0.00230845
	P4-2Y-8	CTTTTCCT	1	0.000108719		P4-2Y-8	TCTCCTTT	30	0.0016489
	P4-2Y-8	TCTTTTTT	1	0.000108719		P4-2Y-8	TTTCCCTT	24	0.00131912
	P4-2Y-8	TTTTCCCT	1	0.000108719		P4-2Y-8	TTTCCCCT	21	0.00115423
						P4-2Y-8	TCTCTCTT	18	0.000989337
						P4-2Y-8	CTCCCTTT	10	0.000549632
	P4-2Y-9	TTTTTCTC	5497	0.745053		P4-2Y-8	CTCCTCCC	9	0.000494669
	P4-2Y-9	TTTTTTTT	1735	0.235159		P4-2Y-8	TCCCCCCC	9	0.000494669
	P4-2Y-9	TTTTTTTC	70	0.00948767		P4-2Y-8	CTTTTTCT	6	0.000329779
	P4-2Y-9	TTTTTCTT	65	0.00880998		P4-2Y-8	TCCCCCCT	6	0.000329779
	P4-2Y-9	TTTTCCCT	5	0.00067769		P4-2Y-8	TTTCTCTT	6	0.000329779
	P4-2Y-9	CCTTTTTT	4	0.000542152		P4-2Y-8	CCCTTTTT	6	0.000329779
	P4-2Y-9	CTTTTCTC	1	0.000135538		P4-2Y-8	CCCCCTCT	5	0.000274816
	P4-2Y-9	TTTTCCTT	1	0.000135538		P4-2Y-8	CCCCCCTT	5	0.000274816
						P4-2Y-8	TTTCCCCC	5	0.000274816
						P4-2Y-8	TTCCTTTT	4	0.000219853
	P1-0-10	TTTTTTCT	8079	0.99336		P4-2Y-8	TTTCTTCT	4	0.000219853
	P1-0-10	TTTTTTTT	46	0.00565597		P4-2Y-8	CCCCTTCT	4	0.000219853
	P1-0-10	CTTTTTCT	3	0.000368868		P4-2Y-8	CCCTCCCT	3	0.00016489
	P1-0-10	CTTTTTTT	2	0.000245912		P4-2Y-8	TCTTTTCT	3	0.00016489
	P1-0-10	TTTTTCTT	1	0.000122956		P4-2Y-8	CTTTTCCT	3	0.00016489
	P1-0-10	TCTTTTCT	1	0.000122956		P4-2Y-8	CCCCTTTT	3	0.00016489
	P1-0-10	TTTTTTCC	1	0.000122956		P4-2Y-8	TCTTTCTC	3	0.00016489
						P4-2Y-8	TTTTCCTT	2	0.000109926
						P4-2Y-8	TTTCTCCC	2	0.000109926
	P1-0-1	TTTTTCTT	13830	0.997332		P4-2Y-8	TCTTTTTC	2	0.000109926
	P1-0-1	TTTTTTTT	28	0.00201918		P4-2Y-8	TTTTTTCC	2	0.000109926
	P1-0-1	TTTTTCTC	4	0.000288455		P4-2Y-8	CTCCCCTT	2	0.000109926
	P1-0-1	CTTTTCTT	2	0.000144227		P4-2Y-8	CCCCTCCT	2	0.000109926
	P1-0-1	CCCCCCCT	1	7.21137e-05		P4-2Y-8	CCCTTCTT	2	0.000109926
	P1-0-1	TCTTTCTT	1	7.21137e-05		P4-2Y-8	TTTTTCCC	2	0.000109926
	P1-0-1	CTTTTTCT	1	7.21137e-05		P4-2Y-8	TTTTCCCT	2	0.000109926
						P4-2Y-8	CCCCCCTC	2	0.000109926
						P4-2Y-8	CTCCCTCT	1	5.49632e-05
	P1-0-2	TTTTTTTT	9940	0.999095		P4-2Y-8	CTTCTCTC	1	5.49632e-05
	P1-0-2	CCCCCCCT	5	0.000502563		P4-2Y-8	CTTCCCTT	1	5.49632e-05
	P1-0-2	CTTTTTTT	2	0.000201025		P4-2Y-8	TTTCTCCT	1	5.49632e-05
	P1-0-2	CTCTTCTT	1	0.000100513		P4-2Y-8	CCTTTTTT	1	5.49632e-05
	P1-0-2	CTTTTCTT	1	0.000100513		P4-2Y-8	TTCCCCCT	1	5.49632e-05
						P4-2Y-8	TCTTTCCC	1	5.49632e-05
						P4-2Y-8	CTCCTCCT	1	5.49632e-05
	P1-0-3	TTTTTCTT	23369	0.996928		P4-2Y-8	CCCTTCTC	1	5.49632e-05
	P1-0-3	TTTTTTTT	62	0.00264494		P4-2Y-8	CTTCTCCT	1	5.49632e-05
	P1-0-3	CTTTTCTT	5	0.000213301		P4-2Y-8	TTCTTTCT	1	5.49632e-05
	P1-0-3	TTTTCCTT	2	8.53206e-05		P4-2Y-8	TTCTTCCC	1	5.49632e-05
	P1-0-3	CTTCTTTT	1	4.26603e-05		P4-2Y-8	CTTCCCCC	1	5.49632e-05
	P1-0-3	TCTTTCTT	1	4.26603e-05		P4-2Y-8	CTCTTTTT	1	5.49632e-05
	P1-0-3	TTTTTCCT	1	4.26603e-05		P4-2Y-8	TTCTTTTC	1	5.49632e-05
						P4-2Y-8	CTTCTTCC	1	5.49632e-05
						P4-2Y-8	TCTCCCCC	1	5.49632e-05
	P1-0-4	TTTTTTTT	14020	0.999145		P4-2Y-8	TTTCCTTC	1	5.49632e-05
	P1-0-4	CTTTTTTT	5	0.000356328		P4-2Y-8	TCCCCCTT	1	5.49632e-05
	P1-0-4	TTTTTTTC	2	0.000142531		P4-2Y-8	CCTCCCCT	1	5.49632e-05
	P1-0-4	TTCTTTTT	2	0.000142531		P4-2Y-8	TTCCCCCC	1	5.49632e-05
	P1-0-4	CCCCCCCT	1	7.12657e-05		P4-2Y-8	TCTTTCCT	1	5.49632e-05
	P1-0-4	TCTTTTTT	1	7.12657e-05		P4-2Y-8	CTTCTTTC	1	5.49632e-05
	P1-0-4	TTTCTTTT	1	7.12657e-05		P4-2Y-8	CCCCCTCC	1	5.49632e-05
						P4-2Y-8	CTCTTCTC	1	5.49632e-05
						P4-2Y-8	CTTTCCCT	1	5.49632e-05
	P1-0-5	CTCTTCTT	141	0.927632		P4-2Y-8	CTTCCCCT	1	5.49632e-05
	P1-0-5	CTTTTCTT	11	0.0723684		P4-2Y-8	CCCTTTCT	1	5.49632e-05
	P1-0-6	CTTTTTTT	4052	0.515587		P4-2Y-9	TTCCTCTT	23487	0.991347
	P1-0-6	TTTTTTTT	3806	0.484286		P4-2Y-9	TTTCTCTT	75	0.00316563
	P1-0-6	CTCTTTTT	1	0.000127243		P4-2Y-9	TTCCTTTT	53	0.00223704
						P4-2Y-9	TTCTTCTT	50	0.00211042
						P4-2Y-9	TTTTTCTT	7	0.000295458
	P1-0-7	CCCCCCCT	7836	0.962535		P4-2Y-9	CTTCTTCT	5	0.000211042
	P1-0-7	CTCCCCCT	173	0.0212505		P4-2Y-9	CTCCTCTT	4	0.000168833
	P1-0-7	CCCCCTCT	42	0.00515907		P4-2Y-9	TCCCTCTT	2	8.44167e-05
	P1-0-7	CCCTCCCT	40	0.0049134		P4-2Y-9	TTTTTTTT	2	8.44167e-05
	P1-0-7	CCCCCCTT	20	0.0024567		P4-2Y-9	TTCCTCTC	2	8.44167e-05
	P1-0-7	CCTCCCCT	9	0.00110552		P4-2Y-9	TTCCCCTT	1	4.22083e-05
	P1-0-7	TCCCCCCT	6	0.00073701		P4-2Y-9	TTCTTTTT	1	4.22083e-05
	P1-0-7	CCCCTCCT	5	0.000614175		P4-2Y-9	CTTCTCTT	1	4.22083e-05
	P1-0-7	CTCCCTCT	4	0.00049134		P4-2Y-9	TTCCTTCT	1	4.22083e-05
	P1-0-7	CCCCCCCC	3	0.000368505		P4-2Y-9	TTTCTTTT	1	4.22083e-05
	P1-0-7	CTCCCCTT	2	0.00024567
	P1-0-7	CTCTCCCT	1	0.000122835
						P1-0-10	TTTTTCTT	10379	0.526292
						P1-0-10	TTTTTTTT	8636	0.437909
	P1-0-8	CCCCCCCT	30154	0.971519		P1-0-10	TTTTTTTC	432	0.0219056
	P1-0-8	CTCCCCCT	526	0.016947		P1-0-10	TTTTTCTC	156	0.00791035
	P1-0-8	CCCTCCCT	115	0.00370514		P1-0-10	TTTTCTTC	66	0.00334669
	P1-0-8	CCCCCTCT	108	0.00347961		P1-0-10	TTTCCTTC	18	0.000912733
	P1-0-8	CCCCCCTT	67	0.00215864		P1-0-10	CTTTTTTT	8	0.000405659
	P1-0-8	CCCCTCCT	28	0.00090212		P1-0-10	CTTTTCTT	6	0.000304244
	P1-0-8	CCTCCCCT	16	0.000515497		P1-0-10	TTTTCTTT	5	0.000253537
	P1-0-8	TCCCCCCT	14	0.00045106		P1-0-10	TTTTTTCT	4	0.000202829
	P1-0-8	CTCTCCCT	4	0.000128874		P1-0-10	TTTTCCTT	3	0.000152122
	P1-0-8	CCCTCTCT	3	9.66557e-05		P1-0-10	TTTTTTCC	1	5.07074e-05
	P1-0-8	CCCCCCCC	1	3.22186e-05		P1-0-10	TTTCCTTT	1	5.07074e-05
	P1-0-8	CTTCCCCT	1	3.22186e-05		P1-0-10	TCTTTTTT	1	5.07074e-05
	P1-0-8	CTCCCCTT	1	3.22186e-05		P1-0-10	TTCTTTTT	1	5.07074e-05
						P1-0-10	TTTCTTTT	1	5.07074e-05
						P1-0-10	TCTTTCTT	1	5.07074e-05
	P1-0-9	CTTTTTTT	21444	0.999022		P1-0-10	CTTTTTTC	1	5.07074e-05
	P1-0-9	TTTTTTTT	11	0.000512462		P1-0-10	CTTTTCTC	1	5.07074e-05
	P1-0-9	CCTTTTTT	3	0.000139762
	P1-0-9	CTTTTTTC	3	0.000139762
	P1-0-9	CCCCCCCT	2	9.31749e-05		P1-0-1	TTTTTTTT	828	0.353997
	P1-0-9	TTTTTTCT	1	4.65875e-05		P1-0-1	TTTTTCTT	446	0.19068
	P1-0-9	CTTTTTCT	1	4.65875e-05		P1-0-1	TTTCCTTT	237	0.101325
						P1-0-1	CTTCCCCC	106	0.0453185
						P1-0-1	CTTCTTTT	89	0.0380504
	P1-4M-10	TTTCTCCT	159	0.952096		P1-0-1	TTTTCCTT	73	0.0312099
	P1-4M-10	TTTTTCCT	2	0.011976		P1-0-1	CCTCTCCT	72	0.0307824
	P1-4M-10	TTTCTCTT	2	0.011976		P1-0-1	CTTCCTTT	68	0.0290723
	P1-4M-10	TTTTTCTT	1	0.00598802		P1-0-1	CTTTTTTT	62	0.0265071
	P1-4M-10	TTTCTTCT	1	0.00598802		P1-0-1	TTTTTTCT	40	0.0171013
	P1-4M-10	CCCCCCCT	1	0.00598802		P1-0-1	CCTTCCCC	37	0.0158187
	P1-4M-10	TTTTTTTT	1	0.00598802		P1-0-1	TTTTTCCT	23	0.00983326
						P1-0-1	TCTCCTTT	22	0.00940573
						P1-0-1	CCCCCTTT	22	0.00940573
	P1-4M-1	TTTTTTTT	10175	0.778024		P1-0-1	CTTTTCTT	21	0.0089782
	P1-4M-1	CTTCTTCT	1006	0.0769231		P1-0-1	TCTTTCTT	17	0.00726806
	P1-4M-1	CTTTTTTT	766	0.0585716		P1-0-1	CTTCCCCT	17	0.00726806
	P1-4M-1	TTTTTTTC	305	0.0233216		P1-0-1	TTTTTTTC	16	0.00684053
	P1-4M-1	TTTTTTCT	267	0.020416		P1-0-1	CTTCCTCT	15	0.006413
	P1-4M-1	TTTTTCTT	220	0.0168221		P1-0-1	CCCTTTCT	14	0.00598546
	P1-4M-1	TTTCTTCT	117	0.00894632		P1-0-1	TTTCTTTT	13	0.00555793
	P1-4M-1	CTTCTTTT	81	0.00619361		P1-0-1	TTCCCCTT	11	0.00470286
	P1-4M-1	CCCCCCCT	60	0.00458786		P1-0-1	CTTCTCCT	10	0.00427533
	P1-4M-1	CCCTCCCT	23	0.00175868		P1-0-1	TTTCCCCC	10	0.00427533
	P1-4M-1	CTTTTCTT	20	0.00152929		P1-0-1	TTCCTTCT	8	0.00342027
	P1-4M-1	TTTTCTTT	7	0.00053525		P1-0-1	CCCTTTTT	7	0.00299273
	P1-4M-1	TTCTCTTT	6	0.000458786		P1-0-1	CCTCCTTT	6	0.0025652
	P1-4M-1	TTTCTTTT	5	0.000382321		P1-0-1	TTTTCTTT	5	0.00213767
	P1-4M-1	CTTCTTTC	3	0.000229393		P1-0-1	CTTCTTCT	5	0.00213767
	P1-4M-1	TTCTTTTT	3	0.000229393		P1-0-1	TTCCCTTT	4	0.00171013
	P1-4M-1	TTTTTCCT	2	0.000152929		P1-0-1	CCTCTCTT	3	0.0012826
	P1-4M-1	CTTCTCTT	2	0.000152929		P1-0-1	CCTCTTTT	3	0.0012826
	P1-4M-1	TTCTTTCT	2	0.000152929		P1-0-1	TTTCCCCT	2	0.000855066
	P1-4M-1	CTTTTTCT	2	0.000152929		P1-0-1	CCTCTCCC	2	0.000855066
	P1-4M-1	CCCCCTTT	1	7.64643e-05		P1-0-1	CTCCCTTT	2	0.000855066
	P1-4M-1	CCCTTTTT	1	7.64643e-05		P1-0-1	TTCTTTTT	2	0.000855066
	P1-4M-1	TCTTTTTT	1	7.64643e-05		P1-0-1	CTTTTTCT	2	0.000855066
	P1-4M-1	CCTCCCCT	1	7.64643e-05		P1-0-1	CTTTCCCC	2	0.000855066
	P1-4M-1	CTTTTTTC	1	7.64643e-05		P1-0-1	TTCCTTTT	2	0.000855066
	P1-4M-1	TTTTTCTC	1	7.64643e-05		P1-0-1	CTTTCTTT	1	0.000427533
						P1-0-1	TTTCTCCT	1	0.000427533
						P1-0-1	TCCCCTTT	1	0.000427533
	P1-4M-2	TTTTTCTT	13588	0.996845		P1-0-1	CTCCTTTT	1	0.000427533
	P1-4M-2	TTTTTTTT	29	0.0021275		P1-0-1	CTCTTTTT	1	0.000427533
	P1-4M-2	CTTTTCTT	5	0.000366811		P1-0-1	CTTCCCTT	1	0.000427533
	P1-4M-2	TTTTTCTC	3	0.000220087		P1-0-1	CCTTTTTT	1	0.000427533
	P1-4M-2	TTCTTCTT	2	0.000146724		P1-0-1	CCTTCTCC	1	0.000427533
	P1-4M-2	TTTCTCTT	2	0.000146724		P1-0-1	CCTTTCTT	1	0.000427533
	P1-4M-2	TTTTTCCT	1	7.33622e-05		P1-0-1	TTTCTCTT	1	0.000427533
	P1-4M-2	TCTTTCTT	1	7.33622e-05		P1-0-1	CCCCCCCT	1	0.000427533
						P1-0-1	CCTCTCTC	1	0.000427533
						P1-0-1	CCTTCTTT	1	0.000427533
	P1-4M-3	CCTTTCTT	21493	0.974077		P1-0-1	CCTCCCCT	1	0.000427533
	P1-4M-3	CTTTTCTT	511	0.0231588		P1-0-1	CTTCTCTT	1	0.000427533
	P1-4M-3	CCTTTTTT	39	0.00176751
	P1-4M-3	TCTTTCTT	10	0.000453206
	P1-4M-3	TTTTTCTT	4	0.000181283		P1-0-2	TTTTTCCT	24051	0.989468
	P1-4M-3	CCCTTCTT	3	0.000135962		P1-0-2	TTTTTCTT	156	0.0064179
	P1-4M-3	CCTTTCCT	2	9.06413e-05		P1-0-2	TTTTTTCT	59	0.00242728
	P1-4M-3	TTCTTCTT	2	9.06413e-05		P1-0-2	CTTTTCCT	28	0.00115193
	P1-4M-3	CCTCTCTT	1	4.53206e-05		P1-0-2	TTTTCCCT	4	0.000164562
						P1-0-2	TTTCTCCT	2	8.22808e-05
						P1-0-2	TTTTTTTT	2	8.22808e-05
		TTTTTTTT	13310	0.920088		P1-0-2	CTTCCCCC	1	4.11404e-05
	P1-4M-4	CTTTTTTT	1149	0.0794276		P1-0-2	TTCTTCCT	1	4.11404e-05
	P1-4M-4	TTTTTTTC	2	0.000138255		P1-0-2	CCCCCCCT	1	4.11404e-05
	P1-4M-4	TTCTTTTT	2	0.000138255		P1-0-2	CTTCTCTT	1	4.11404e-05
	P1-4M-4	TTTTTCTT	1	6.91276e-05		P1-0-2	CCTCTTTT	1	4.11404e-05
	P1-4M-4	TTTTTTCT	1	6.91276e-05
	P1-4M-4	CCTTTTTT	1	6.91276e-05
						P1-0-3	TTTTTTTT	4314	0.377891
						P1-0-3	TTTCCTTT	2461	0.215575
	P1-4M-5	TTTTTCTT	15236	0.675325		P1-0-3	TTTTTCTT	1853	0.162316
	P1-4M-5	TTTTTTTT	7306	0.323833		P1-0-3	TTTTTCCT	357	0.0312719
	P1-4M-5	CTTTTCTT	5	0.000221621		P1-0-3	TTTTCCTT	221	0.0193588
	P1-4M-5	TTCTTCTT	3	0.000132973		P1-0-3	TCTTTCTT	201	0.0176069
	P1-4M-5	TTTTTTCT	3	0.000132973		P1-0-3	CCCCCCCT	199	0.0174317
	P1-4M-5	TTTCTCTT	3	0.000132973		P1-0-3	TTTTTCTC	193	0.0169061
	P1-4M-5	CCTTTTTT	2	8.86486e-05		P1-0-3	CCTTTCCC	181	0.0158549
	P1-4M-5	TCTTTCTT	2	8.86486e-05		P1-0-3	CTTCTTTT	174	0.0152418
	P1-4M-5	CTTTTTTT	1	4.43243e-05		P1-0-3	TTTTTTCT	148	0.0129643
						P1-0-3	CTTCCCCC	146	0.0127891
						P1-0-3	TTTTCTTT	125	0.0109495
	P1-4M-6	TTTTTCCT	121	0.968		P1-0-3	TTTTTCCC	113	0.00989839
	P1-4M-6	TTTTTCTT	3	0.024		P1-0-3	TTCCCCTT	112	0.00981079
	P1-4M-6	TTTTTTTT	1	0.008		P1-0-3	TTTTTTTC	87	0.00762088
						P1-0-3	TTCCTTTT	80	0.00700771
						P1-0-3	TTCTTTTT	79	0.00692011
	P1-4M-7	TTTTTTTT	3670	0.328853		P1-0-3	CCTTCTTT	79	0.00692011
	P1-4M-7	TTTTTCTC	1953	0.175		P1-0-3	CTTTTTTT	77	0.00674492
	P1-4M-7	TTTTTCTT	1675	0.15009		P1-0-3	CCCTTCTT	68	0.00595655
	P1-4M-7	CTTTTTTT	1525	0.136649		P1-0-3	TCTCCTTT	42	0.00367905
	P1-4M-7	TTTCTTTT	844	0.0756272		P1-0-3	TTTCTTTT	11	0.00096356
	P1-4M-7	TTTTTTCT	663	0.0594086		P1-0-3	CTTTCTTT	10	0.000875964
	P1-4M-7	CCTTCTTT	350	0.031362		P1-0-3	CTCCCCCT	8	0.000700771
	P1-4M-7	TCCCTCTT	118	0.0105735		P1-0-3	CCCTTTTT	8	0.000700771
	P1-4M-7	TCTTTCTT	89	0.00797491		P1-0-3	CTCTTCTT	6	0.000525578
	P1-4M-7	TTTTTTTC	39	0.00349462		P1-0-3	CCTTTTTT	6	0.000525578
	P1-4M-7	CTTTTCTT	38	0.00340502		P1-0-3	CTTCCTTT	5	0.000437982
	P1-4M-7	TTCTTCTT	32	0.00286738		P1-0-3	TTCCCTTT	5	0.000437982
	P1-4M-7	CTTTTCTC	29	0.00259857		P1-0-3	CTTTTCTT	4	0.000350385
	P1-4M-7	CTTTTTCT	18	0.0016129		P1-0-3	CCCTTCCC	3	0.000262789
	P1-4M-7	CTTTCTTT	13	0.00116487		P1-0-3	CCTTTCTT	3	0.000262789
	P1-4M-7	CTTCTTTT	10	0.000896057		P1-0-3	TTCTTCTT	3	0.000262789
	P1-4M-7	TTTTCTTT	9	0.000806452		P1-0-3	CTTTTCCC	3	0.000262789
	P1-4M-7	CTTTTTTC	9	0.000806452		P1-0-3	CCTTTCCT	2	0.000175193
	P1-4M-7	TTTCTCTT	8	0.000716846		P1-0-3	CCCTCTTT	2	0.000175193
	P1-4M-7	TCTTTTTT	8	0.000716846		P1-0-3	CCCTTTCT	2	0.000175193
	P1-4M-7	CCTTCCTT	7	0.00062724		P1-0-3	CCCCCCTT	2	0.000175193
	P1-4M-7	TTCCTCTT	6	0.000537634		P1-0-3	TTTCCCTT	2	0.000175193
	P1-4M-7	TTTCTTTC	6	0.000537634		P1-0-3	CCTTTCTC	2	0.000175193
	P1-4M-7	TCCCTTTT	6	0.000537634		P1-0-3	TTTCCCCC	2	0.000175193
	P1-4M-7	CCTTTTTT	5	0.000448029		P1-0-3	CTTTTCTC	1	8.75964e-05
	P1-4M-7	CCTTTCTT	4	0.000358423		P1-0-3	CTTCCCCT	1	8.75964e-05
	P1-4M-7	TTTCTCTC	3	0.000268817		P1-0-3	TTTTCCCC	1	8.75964e-05
	P1-4M-7	TCTTCTTT	3	0.000268817		P1-0-3	CTCCCCTT	1	8.75964e-05
	P1-4M-7	TTTTCCTC	2	0.000179211		P1-0-3	CTTTCCCC	1	8.75964e-05
	P1-4M-7	TTCTTTTT	2	0.000179211		P1-0-3	TTTTTTCC	1	8.75964e-05
	P1-4M-7	CCTTTCTC	2	0.000179211		P1-0-3	TTTCCCCT	1	8.75964e-05
	P1-4M-7	TCTTTCTC	2	0.000179211		P1-0-3	TTCTCCTT	1	8.75964e-05
	P1-4M-7	CCTTCTTC	1	8.96057e-05		P1-0-3	TTCCTCTT	1	8.75964e-05
	P1-4M-7	TTCCTTTT	1	8.96057e-05		P1-0-3	TTTTCTTC	1	8.75964e-05
	P1-4M-7	TCTCTCTT	1	8.96057e-05		P1-0-3	CTTCCTCC	1	8.75964e-05
	P1-4M-7	CTTTTTCC	1	8.96057e-05		P1-0-3	TCTTCCTT	1	8.75964e-05
	P1-4M-7	CCTCTTTT	1	8.96057e-05		P1-0-3	CCCCCTTT	1	8.75964e-05
	P1-4M-7	TTTCTTCT	1	8.96057e-05		P1-0-3	CTCTTTTT	1	8.75964e-05
	P1-4M-7	TTTTTCCT	1	8.96057e-05		P1-0-3	CTTCTCTT	1	8.75964e-05
	P1-4M-7	CCTTTTTC	1	8.96057e-05		P1-0-3	TTTCCTTC	1	8.75964e-05
	P1-4M-7	CTTCTCTT	1	8.96057e-05		P1-0-3	CCTTCCCT	1	8.75964e-05
	P1-4M-7	CCTTCTCT	1	8.96057e-05
	P1-4M-7	CCCCCCCT	1	8.96057e-05
	P1-4M-7	TCTTTTCT	1	8.96057e-05		P1-0-4	TTTTTTTT	11	0.314286
						P1-0-4	TTTTTCTC	9	0.257143
						P1-0-4	CCCCCTTT	6	0.171429
	P1-4M-8	TTTTTTTT	16310	0.569941		P1-0-4	CCCCCCCT	5	0.142857
	P1-4M-8	CCCCCCCT	11427	0.399308		P1-0-4	CTCCCTTT	1	0.0285714
	P1-4M-8	CTCCCCCT	173	0.00604536		P1-0-4	TTTTTCTT	1	0.0285714
	P1-4M-8	TTTCCCCT	124	0.00433309		P1-0-4	TTTCCTTT	1	0.0285714
	P1-4M-8	CCCCCTTT	114	0.00398365		P1-0-4	TTTTTCCT	1	0.0285714
	P1-4M-8	TTTTTCCT	113	0.0039487
	P1-4M-8	CCCTTTTT	77	0.00269071
	P1-4M-8	CCCCCCTT	51	0.00178216		P1-0-5	CCCCCCCT	22350	0.950376
	P1-4M-8	TTTTCCCT	45	0.00157249		P1-0-5	CTCCCCCT	846	0.035974
	P1-4M-8	CCCTCCCT	37	0.00129294		P1-0-5	CCCCCTCT	124	0.00527278
	P1-4M-8	TTTTTTCT	36	0.00125799		P1-0-5	CCCTCCCT	90	0.00382702
	P1-4M-8	CCCCCTCT	26	0.000908551		P1-0-5	CCCCCCTT	53	0.00225369
	P1-4M-8	TCCCCCCT	17	0.000594052		P1-0-5	CCCCTCCT	19	0.000807926
	P1-4M-8	CCCCTTTT	17	0.000594052		P1-0-5	TCCCCCCT	10	0.000425224
	P1-4M-8	CTTTTTTT	8	0.000279554		P1-0-5	CTCCCCTT	5	0.000212612
	P1-4M-8	CCTTTTTT	6	0.000209666		P1-0-5	CCTCCCCT	4	0.00017009
	P1-4M-8	TTCTTTTT	5	0.000174721		P1-0-5	CTCCCTCT	4	0.00017009
	P1-4M-8	CCCCTCCT	5	0.000174721		P1-0-5	CCCCCCCC	3	0.000127567
	P1-4M-8	TTTCCTTT	5	0.000174721		P1-0-5	CTCCTCCT	3	0.000127567
	P1-4M-8	TTTTCTTT	3	0.000104833		P1-0-5	CTCTCCCT	3	0.000127567
	P1-4M-8	CTCTCCCT	3	0.000104833		P1-0-5	CTTCCCCT	1	4.25224e-05
	P1-4M-8	TTTTTCTT	3	0.000104833		P1-0-5	TTTTTTTT	1	4.25224e-05
	P1-4M-8	CCCCCCCC	2	6.98885e-05		P1-0-5	TTCCCCCT	1	4.25224e-05
	P1-4M-8	CCTCCCCT	2	6.98885e-05
	P1-4M-8	TCCTCCCT	1	3.49443e-05
	P1-4M-8	TTTTTTTC	1	3.49443e-05		P1-0-6	CCTCTTTT	22879	0.954843
	P1-4M-8	TTTCCCTT	1	3.49443e-05		P1-0-6	CTTCTTTT	982	0.0409833
	P1-4M-8	TTTCTCCT	1	3.49443e-05		P1-0-6	CCTTTTTT	74	0.00308835
	P1-4M-8	TCTTTTTT	1	3.49443e-05		P1-0-6	TCTCTTTT	6	0.000250407
	P1-4M-8	CTCCCTTT	1	3.49443e-05		P1-0-6	CCTCTTCT	5	0.000208672
	P1-4M-8	CCCTTCCT	1	3.49443e-05		P1-0-6	CTTTTTTT	5	0.000208672
	P1-4M-8	CTCTTTTT	1	3.49443e-05		P1-0-6	CTTCTTCT	2	8.3469e-05
						P1-0-6	CTTTTTCT	2	8.3469e-05
						P1-0-6	CCTCTTTC	2	8.3469e-05
	P1-4M-9	TTTTTTTT	14503	0.999518		P1-0-6	CCCCTTTT	1	4.17345e-05
	P1-4M-9	TTCTTTTT	3	0.000206754		P1-0-6	CTTCTTTC	1	4.17345e-05
	P1-4M-9	TCTTTTTT	1	6.8918e-05		P1-0-6	CCTCCTTT	1	4.17345e-05
	P1-4M-9	TTTCTTTT	1	6.8918e-05		P1-0-6	TTTTTCTT	1	4.17345e-05
	P1-4M-9	TTTTTTTC	1	6.8918e-05
	P1-4M-9	CTTTTTTT	1	6.8918e-05
						P1-0-7	TTTCTCCT	19728	0.983254
						P1-0-7	TTTCTCTT	140	0.00697767
	P1-2Y-10	TTTTTTTT	25464	0.999098		P1-0-7	TTTCTTCT	102	0.00508373
	P1-2Y-10	TTTTTTCT	8	0.000313886		P1-0-7	TTTTTCCT	77	0.00383772
	P1-2Y-10	TTTCTTTT	5	0.000196178		P1-0-7	CTTCTCCT	7	0.000348884
	P1-2Y-10	CTTTTTTT	5	0.000196178		P1-0-7	TCTCTCCT	3	0.000149522
	P1-2Y-10	TTTTTCTT	2	7.84714e-05		P1-0-7	TTTCTCCC	2	9.9681e-05
	P1-2Y-10	TTTTTTTC	2	7.84714e-05		P1-0-7	CCCCCCCT	2	9.9681e-05
	P1-2Y-10	CTCTTTTT	1	3.92357e-05		P1-0-7	TTTCCCCT	1	4.98405e-05
						P1-0-7	TTTCCTTT	1	4.98405e-05
						P1-0-7	TTTCTTTT	1	4.98405e-05
	P1-2Y-1	TTTTTCTT	4670	0.502367
	P1-2Y-1	TTTTTTTT	4611	0.49602
	P1-2Y-1	TTTTTTCT	4	0.000430293		P1-0-8	TTTTTTTT	5635	0.311515
	P1-2Y-1	CTTTTTTT	3	0.000322719		P1-0-8	CTTTTTTT	2959	0.16358
	P1-2Y-1	TCTTTTTT	2	0.000215146		P1-0-8	CTTCTCTT	2548	0.140859
	P1-2Y-1	CCCCCCCT	2	0.000215146		P1-0-8	CCCCCCCT	2053	0.113494
	P1-2Y-1	TTTTTCCT	1	0.000107573		P1-0-8	TTCTTCCC	1665	0.0920449
	P1-2Y-1	TTCTTTTT	1	0.000107573		P1-0-8	CCTCCCTC	1640	0.0906628
	P1-2Y-1	TTTCTTTT	1	0.000107573		P1-0-8	CTTCCCTC	96	0.00530709
	P1-2Y-1	TTTTTCTC	1	0.000107573		P1-0-8	CTTTTCTT	85	0.00469899
						P1-0-8	CTCCCCCT	83	0.00458842
						P1-0-8	CTTCTTTT	83	0.00458842
	P1-2Y-2	TTTTTTTT	6198	0.919858		P1-0-8	TTTTTCCC	78	0.00431201
	P1-2Y-2	TCTTTTTT	530	0.0786584		P1-0-8	TTCTTTTT	76	0.00420145
	P1-2Y-2	TTTTTTCT	3	0.000445236		P1-0-8	TTTTTCTT	72	0.00398032
	P1-2Y-2	CCCCCCCT	2	0.000296824		P1-0-8	TTCTTCCT	62	0.0034275
	P1-2Y-2	CTTTTTTT	2	0.000296824		P1-0-8	CCTCCTTC	52	0.00287468
	P1-2Y-2	TTCTTTTT	2	0.000296824		P1-0-8	CCTCCCTT	49	0.00270883
	P1-2Y-2	TTTTTCTT	1	0.000148412		P1-0-8	CCTTTTTT	47	0.00259826
						P1-0-8	CTTCTCTC	46	0.00254298
						P1-0-8	TTTCTCTT	44	0.00243242
	P1-2Y-3	TTTTTTTT	19289	0.994586		P1-0-8	CCCCCCTC	39	0.00215601
	P1-2Y-3	TCTTTCCT	32	0.00164999		P1-0-8	CCTCCCCT	37	0.00204544
	P1-2Y-3	CTTCTCTT	29	0.00149531		P1-0-8	TTTTTCTC	36	0.00199016
	P1-2Y-3	TTTTTTCT	21	0.00108281		P1-0-8	CCCCCCTT	35	0.00193488
	P1-2Y-3	TTTTTCTT	7	0.000360936		P1-0-8	TTCTTCTC	35	0.00193488
	P1-2Y-3	CTTTTTTT	7	0.000360936		P1-0-8	TTTTTTTC	32	0.00176903
	P1-2Y-3	TCTTTTTT	3	0.000154687		P1-0-8	CCCTCCCT	30	0.00165847
	P1-2Y-3	TTTTTCCT	2	0.000103125		P1-0-8	CTTTTCCC	28	0.0015479
	P1-2Y-3	TCCTTCCT	1	5.15623e-05		P1-0-8	CCCCCTTT	27	0.00149262
	P1-2Y-3	TTTTTTTC	1	5.15623e-05		P1-0-8	TTCTTCTT	27	0.00149262
	P1-2Y-3	TTCTTTTT	1	5.15623e-05		P1-0-8	CTTCCCCT	25	0.00138206
	P1-2Y-3	TTTTCTTT	1	5.15623e-05		P1-0-8	CCTCCTTT	25	0.00138206
						P1-0-8	CCCCCCCC	22	0.00121621
						P1-0-8	TTTCCCTC	20	0.00110564
	P1-2Y-4	TTTTTTTT	10407	0.973982		P1-0-8	TTTTTCCT	20	0.00110564
	P1-2Y-4	CTTTTTTT	118	0.0110435		P1-0-8	TTTCCCCT	19	0.00105036
	P1-2Y-4	TTTTTCTT	88	0.00823584		P1-0-8	CTTTTCTC	15	0.000829233
	P1-2Y-4	CTTTTCTT	63	0.00589612		P1-0-8	CTTTTTTC	14	0.000773951
	P1-2Y-4	TTCTTTTT	3	0.000280767		P1-0-8	CTTCTCCT	14	0.000773951
	P1-2Y-4	CTTTCCTT	2	0.000187178		P1-0-8	CCTCTCTT	13	0.000718669
	P1-2Y-4	TCTTTTTT	1	9.35891e-05		P1-0-8	CCCTTTTT	11	0.000608104
	P1-2Y-4	TTTTTTCT	1	9.35891e-05		P1-0-8	CCCCTCTT	10	0.000552822
	P1-2Y-4	TTTTCTTT	1	9.35891e-05		P1-0-8	TTCCCCCT	10	0.000552822
	P1-2Y-4	CTTTCTTT	1	9.35891e-05		P1-0-8	CTTTTCCT	9	0.00049754
						P1-0-8	CTTCTCCC	8	0.000442258
						P1-0-8	CCCCCTCT	8	0.000442258
	P1-2Y-5	CTTTTCTT	168	0.807692		P1-0-8	CCTCCCCC	8	0.000442258
	P1-2Y-5	TTTTTCTT	37	0.177885		P1-0-8	TTTTCCCT	7	0.000386976
	P1-2Y-5	TTTTTTTT	2	0.00961538		P1-0-8	CTTCCCTT	6	0.000331693
	P1-2Y-5	CCTTTTTT	1	0.00480769		P1-0-8	CTTTCCCT	6	0.000331693
						P1-0-8	TCCCCCCT	6	0.000331693
						P1-0-8	CCTCTTTT	6	0.000331693
	P1-2Y-6	CCCCCCCT	4177	0.953		P1-0-8	TTTTTTCC	5	0.000276411
	P1-2Y-6	CTCCCCCT	75	0.0171116		P1-0-8	CTTTTTCT	5	0.000276411
	P1-2Y-6	CCCCCCTT	33	0.00752909		P1-0-8	CCCTTCCC	5	0.000276411
	P1-2Y-6	TTTTTCTT	24	0.0054757		P1-0-8	CCTTTCCC	5	0.000276411
	P1-2Y-6	CCCCCTCT	23	0.00524755		P1-0-8	CTTTCCTC	5	0.000276411
	P1-2Y-6	TTTCCCCT	18	0.00410678		P1-0-8	TTTCTTTT	4	0.000221129
	P1-2Y-6	CCCTCCCT	11	0.0025097		P1-0-8	TTCTTTCC	4	0.000221129
	P1-2Y-6	CCCCTCTT	6	0.00136893		P1-0-8	CTCTTCCC	4	0.000221129
	P1-2Y-6	TCCCCCCT	4	0.000912617		P1-0-8	TTTTTTCT	4	0.000221129
	P1-2Y-6	CCCCTCCT	4	0.000912617		P1-0-8	CCTTCCTC	3	0.000165847
	P1-2Y-6	CCCTTCTT	3	0.000684463		P1-0-8	TCTCCCTC	3	0.000165847
	P1-2Y-6	CCTCCCCT	2	0.000456308		P1-0-8	CTTCCTTT	3	0.000165847
	P1-2Y-6	TCTTTTTT	1	0.000228154		P1-0-8	CTCCCCTT	3	0.000165847
	P1-2Y-6	CCCCCCCC	1	0.000228154		P1-0-8	CTCCCCCC	3	0.000165847
	P1-2Y-6	CTCCCTCT	1	0.000228154		P1-0-8	TTTCCTTC	3	0.000165847
						P1-0-8	TTTTCCTC	2	0.000110564
						P1-0-8	TTTCTCTC	2	0.000110564
	P1-2Y-7	TCTTTTTT	8311	0.923239		P1-0-8	CCTCTCTC	2	0.000110564
	P1-2Y-7	TTTTTTTT	413	0.0458787		P1-0-8	TTCTCCTC	2	0.000110564
	P1-2Y-7	TCTTTCTT	141	0.0156632		P1-0-8	CCCCTTTT	2	0.000110564
	P1-2Y-7	TTTTTCTT	122	0.0135525		P1-0-8	CTCTCCCT	2	0.000110564
	P1-2Y-7	CTTTTTTT	4	0.000444346		P1-0-8	TTCCCCTC	2	0.000110564
	P1-2Y-7	CCTTTTTT	3	0.000333259		P1-0-8	CTTCTTCT	2	0.000110564
	P1-2Y-7	TTCTTTTT	2	0.000222173		P1-0-8	CCTTTCTT	2	0.000110564
	P1-2Y-7	CTTCCTTT	2	0.000222173		P1-0-8	CCCCTCCC	2	0.000110564
	P1-2Y-7	TCTTTTTC	2	0.000222173		P1-0-8	TTTCTCCC	2	0.000110564
	P1-2Y-7	TCCTTTTT	1	0.000111086		P1-0-8	CTTTCCTT	2	0.000110564
	P1-2Y-7	TCTTTTCT	1	0.000111086		P1-0-8	TTCCTCTT	2	0.000110564
						P1-0-8	TTTCCCTT	2	0.000110564
						P1-0-8	CCCCCTTC	1	5.52822e-05
	P1-2Y-8	TTTTTTTT	14804	0.555706		P1-0-8	CCCTCCTC	1	5.52822e-05
	P1-2Y-8	CCCCCCCT	11107	0.416929		P1-0-8	CTCCCCTC	1	5.52822e-05
	P1-2Y-8	CTCCCCCT	160	0.00600601		P1-0-8	CCTCTCCT	1	5.52822e-05
	P1-2Y-8	CCCCCTTT	95	0.00356607		P1-0-8	CCTCTCCC	1	5.52822e-05
	P1-2Y-8	TTTTTCCT	90	0.00337838		P1-0-8	TTTCCCCC	1	5.52822e-05
	P1-2Y-8	TTTCCCCT	69	0.00259009		P1-0-8	TTTTCTTT	1	5.52822e-05
	P1-2Y-8	CCCCCCTT	48	0.0018018		P1-0-8	CCCCTCCT	1	5.52822e-05
	P1-2Y-8	CCCTCCCT	46	0.00172673		P1-0-8	CTCTTTTT	1	5.52822e-05
	P1-2Y-8	CCCCCTCT	41	0.00153904		P1-0-8	CTCCTCCC	1	5.52822e-05
	P1-2Y-8	TCCCCCCT	27	0.00101351		P1-0-8	CTCTTCTT	1	5.52822e-05
	P1-2Y-8	TTTTTTCT	27	0.00101351		P1-0-8	TTTCTCCT	1	5.52822e-05
	P1-2Y-8	TTTTCCCT	26	0.000975976		P1-0-8	CCTTCCCT	1	5.52822e-05
	P1-2Y-8	CCCCTCCT	19	0.000713213		P1-0-8	CCTTTCCT	1	5.52822e-05
	P1-2Y-8	CCCCTTTT	18	0.000675676		P1-0-8	CTTCCCCC	1	5.52822e-05
	P1-2Y-8	TTTTTCTT	14	0.000525526		P1-0-8	TTCTCCCC	1	5.52822e-05
	P1-2Y-8	CCCTTTTT	12	0.00045045		P1-0-8	TTCCTCCT	1	5.52822e-05
	P1-2Y-8	CCTCCCCT	8	0.0003003		P1-0-8	CTCCTTTT	1	5.52822e-05
	P1-2Y-8	CTTTTTTT	6	0.000225225		P1-0-8	TTCTTTCT	1	5.52822e-05
	P1-2Y-8	CCTTTTTT	5	0.000187688		P1-0-8	CTCTCCTC	1	5.52822e-05
	P1-2Y-8	TTTCTTTT	3	0.000112613		P1-0-8	CTTTTTCC	1	5.52822e-05
	P1-2Y-8	CTCTCCCT	2	7.50751e-05
	P1-2Y-8	TCCCCCTT	2	7.50751e-05
	P1-2Y-8	TCTTTTTT	2	7.50751e-05		P1-0-9	TTTTTCCT	16579	0.783581
	P1-2Y-8	CTCCCTTT	2	7.50751e-05		P1-0-9	TCTTTTTT	3066	0.14491
	P1-2Y-8	CTCCCCTT	2	7.50751e-05		P1-0-9	TTTTTTTT	1038	0.0490595
	P1-2Y-8	CCCTCTTT	1	3.75375e-05		P1-0-9	TCTTTCCT	179	0.00846016
	P1-2Y-8	CTCCCTCT	1	3.75375e-05		P1-0-9	TTTTTCTT	172	0.00812931
	P1-2Y-8	CCCCTCTT	1	3.75375e-05		P1-0-9	TTTTTTCT	77	0.00363929
	P1-2Y-8	CCCCCCCC	1	3.75375e-05		P1-0-9	CTTTTCCT	19	0.000898005
	P1-2Y-8	TTCTTTTT	1	3.75375e-05		P1-0-9	TCTTTTCT	12	0.000567161
						P1-0-9	TCTTTCTT	4	0.000189054
						P1-0-9	TCTCTTTT	3	0.00014179
	P1-2Y-9	TTTTTTTT	4350	0.570043		P1-0-9	TTCTTTTT	2	9.45269e-05
	P1-2Y-9	CCCCCCCT	3053	0.400079		P1-0-9	TTCTTCCT	2	9.45269e-05
	P1-2Y-9	CTCCCCCT	66	0.00864893		P1-0-9	CTTTTCTT	1	4.72634e-05
	P1-2Y-9	TTTCCCCT	24	0.00314507		P1-0-9	TTTTTCCC	1	4.72634e-05
	P1-2Y-9	CCCCCTTT	23	0.00301402		P1-0-9	CTTTTTTT	1	4.72634e-05
	P1-2Y-9	TTTTTCCT	22	0.00288298		P1-0-9	TTTTCCCT	1	4.72634e-05
	P1-2Y-9	TTTTCCCT	16	0.00209671		P1-0-9	CCTTTTTT	1	4.72634e-05
	P1-2Y-9	CCCTTTTT	16	0.00209671
	P1-2Y-9	CCCTCCCT	14	0.00183462
	P1-2Y-9	CCCCCCTT	12	0.00157253		P1-4M-10	CTTCTCTC	144	0.953642
	P1-2Y-9	TTTTTTCT	12	0.00157253		P1-4M-10	CTTTTCTC	7	0.0463576
	P1-2Y-9	CCCCTCCT	5	0.000655222
	P1-2Y-9	CCCCTTTT	4	0.000524178
	P1-2Y-9	CCCCCTCT	4	0.000524178		P1-4M-1	TTTTTCTT	7822	0.508583
	P1-2Y-9	TCCCCCCT	2	0.000262089		P1-4M-1	CTCCTCTT	6729	0.437516
	P1-2Y-9	TCTTTTTT	2	0.000262089		P1-4M-1	CTCTTCTT	197	0.0128088
	P1-2Y-9	CCTTTTTT	1	0.000131044		P1-4M-1	CTTTTCTT	131	0.00851756
	P1-2Y-9	CTCTCCCT	1	0.000131044		P1-4M-1	CCCTTCTT	94	0.00611183
	P1-2Y-9	TTTTTCTT	1	0.000131044		P1-4M-1	CTTCTCTT	86	0.00559168
	P1-2Y-9	CCCCCCCC	1	0.000131044		P1-4M-1	CCCCTCTT	81	0.00526658
	P1-2Y-9	CTCCCTTT	1	0.000131044		P1-4M-1	TTTCTCTT	75	0.00487646
	P1-2Y-9	CTCCCCTT	1	0.000131044		P1-4M-1	TTCTTCTT	29	0.00188557
						P1-4M-1	CCCTTTCT	29	0.00188557
						P1-4M-1	CTCCTTTT	28	0.00182055
	P2-0-10	TTTTTTTT	29424	0.999219		P1-4M-1	TTTTTTTT	26	0.00169051
	P2-0-10	CTTTTTTT	6	0.000203756		P1-4M-1	TTCCTCTT	17	0.00110533
	P2-0-10	TTTTTTCT	5	0.000169797		P1-4M-1	CCCTTTTT	8	0.000520156
	P2-0-10	TCTTTTTT	3	0.000101878		P1-4M-1	CTCCTCTC	5	0.000325098
	P2-0-10	TTCTTTTT	3	0.000101878		P1-4M-1	CTCTTTTT	4	0.000260078
	P2-0-10	TTTTTCTT	3	0.000101878		P1-4M-1	CTCTTTCT	4	0.000260078
	P2-0-10	TTTTTTTC	1	3.39593e-05		P1-4M-1	CCTTTCTT	3	0.000195059
	P2-0-10	TTTTCTTT	1	3.39593e-05		P1-4M-1	TTTTTCTC	2	0.000130039
	P2-0-10	TTTCTTTT	1	3.39593e-05		P1-4M-1	CTCCCCTT	2	0.000130039
						P1-4M-1	CCCCTTTT	1	6.50195e-05
						P1-4M-1	TTTTTTCT	1	6.50195e-05
	P2-0-1	TTTTTTTT	220	0.990991		P1-4M-1	TCTTTCTT	1	6.50195e-05
	P2-0-1	TTTTTTCT	2	0.00900901		P1-4M-1	TTTCTTTT	1	6.50195e-05
						P1-4M-1	TTTCTCCT	1	6.50195e-05
						P1-4M-1	CTCCTCCT	1	6.50195e-05
	P2-0-2	CTTCTTTT	125	0.267666		P1-4M-1	CTCCTTCT	1	6.50195e-05
	P2-0-2	CCTCCCCT	114	0.244111		P1-4M-1	CTCTCCTT	1	6.50195e-05
	P2-0-2	CTTTTTTT	90	0.192719
	P2-0-2	TTTTTTTT	87	0.186296
	P2-0-2	TTTTTCTT	47	0.100642		P1-4M-2	TTTTTTTT	20756	0.997405
	P2-0-2	CTTCCCCT	3	0.00642398		P1-4M-2	CTTTTTTT	39	0.0018741
	P2-0-2	CCTTTTTT	1	0.00214133		P1-4M-2	TTTTTCTC	6	0.000288323
						P1-4M-2	TTTTTCTT	3	0.000144161
						P1-4M-2	TCTTTTTT	2	9.61076e-05
	P2-0-3	TTTTTTTT	10521	0.998956		P1-4M-2	TTCTTTTT	1	4.80538e-05
	P2-0-3	TTTTTTCT	3	0.000284846		P1-4M-2	TTTTTTTC	1	4.80538e-05
	P2-0-3	CTTTTTTT	3	0.000284846		P1-4M-2	TTTTTTCT	1	4.80538e-05
	P2-0-3	TCTTTTTT	2	0.000189897		P1-4M-2	CTCCTCTT	1	4.80538e-05
	P2-0-3	TTTCTTTT	2	0.000189897
	P2-0-3	TTTTTCCT	1	9.49487e-05
						P1-4M-3	CTTTTCTT	3823	0.237129
						P1-4M-3	CCTTTTCT	2485	0.154137
	P2-0-4	TTTCTTTT	12778	0.994939		P1-4M-3	TTTTTTTT	2236	0.138692
	P2-0-4	TTTTTTTT	59	0.00459394		P1-4M-3	TTTCTTTT	2158	0.133854
	P2-0-4	TCTCTTTT	2	0.000155727		P1-4M-3	TTTTTCTT	1257	0.077968
	P2-0-4	TTTCTTCT	1	7.78634e-05		P1-4M-3	CCTTTCCT	861	0.0534053
	P2-0-4	CTTCTTTT	1	7.78634e-05		P1-4M-3	TTTTTCTC	722	0.0447835
	P2-0-4	TTTCTTTC	1	7.78634e-05		P1-4M-3	TTTTTTCT	687	0.0426126
	P2-0-4	TTTCTCTT	1	7.78634e-05		P1-4M-3	CTTTTTCT	313	0.0194145
						P1-4M-3	CCTTTCTT	313	0.0194145
						P1-4M-3	CTTTTTTT	256	0.0158789
	P2-0-5	TTTTTTTT	3379	0.980842		P1-4M-3	CCTTTTTT	186	0.011537
	P2-0-5	TTTTTCTT	63	0.0182874		P1-4M-3	TTTTTTTC	181	0.0112269
	P2-0-5	CTTTTTTT	2	0.000580552		P1-4M-3	CTTCTCCT	126	0.00781541
	P2-0-5	TTTTTTCT	1	0.000290276		P1-4M-3	CTTTTCCT	125	0.00775338
						P1-4M-3	CTTCTTTT	76	0.00471406
						P1-4M-3	TTTCTCTT	49	0.00303933
	P2-0-6	TTTTTCCT	2013	0.295986		P1-4M-3	CTTTTCTC	49	0.00303933
	P2-0-6	TTTTTCTT	1841	0.270695		P1-4M-3	TTTTTCCT	41	0.00254311
	P2-0-6	TTTTTTTT	1442	0.212028		P1-4M-3	TTTCTTCT	32	0.00198487
	P2-0-6	CTTTTCTT	679	0.0998383		P1-4M-3	CCTCTTTT	29	0.00179878
	P2-0-6	TCTTTCTT	357	0.0524923		P1-4M-3	CTTCTCTT	29	0.00179878
	P2-0-6	TTTCTCTT	146	0.0214674		P1-4M-3	CCTTTCTC	26	0.0016127
	P2-0-6	TTTTCTTT	92	0.0135274		P1-4M-3	CCTTTTTC	9	0.000558243
	P2-0-6	CTTTTTTT	66	0.00970446		P1-4M-3	TTTCTCCT	9	0.000558243
	P2-0-6	CTTTTCCT	46	0.00676371		P1-4M-3	CTTTTTTC	8	0.000496216
	P2-0-6	TTTTTTCT	38	0.00558741		P1-4M-3	TTTCTCTC	6	0.000372162
	P2-0-6	CTTTTTCT	13	0.00191148		P1-4M-3	TCTTTTCT	4	0.000248108
	P2-0-6	TTCTTTTT	11	0.00161741		P1-4M-3	CCTCTCCT	4	0.000248108
	P2-0-6	TTTTTTTC	7	0.00102926		P1-4M-3	CTTCTCTC	3	0.000186081
	P2-0-6	TCTTTCCT	7	0.00102926		P1-4M-3	CTTCTTCT	3	0.000186081
	P2-0-6	TTTTTTCC	7	0.00102926		P1-4M-3	TTTTTTCC	3	0.000186081
	P2-0-6	TTTTTCCC	5	0.000735186		P1-4M-3	TCTTTCCT	2	0.000124054
	P2-0-6	TCTTTTTT	5	0.000735186		P1-4M-3	TTTCTTTC	2	0.000124054
	P2-0-6	TTTTTCTC	4	0.000588149		P1-4M-3	TCTTTCTC	2	0.000124054
	P2-0-6	TCTTTTCC	3	0.000441112		P1-4M-3	CTTTTCCC	1	6.2027e-05
	P2-0-6	TTTCTTTT	3	0.000441112		P1-4M-3	CCTTTCCC	1	6.2027e-05
	P2-0-6	CTTTCTTT	3	0.000441112		P1-4M-3	CTTTTTCC	1	6.2027e-05
	P2-0-6	CTCTTCTT	2	0.000294074		P1-4M-3	CCTCTTCT	1	6.2027e-05
	P2-0-6	CTTCTCTT	2	0.000294074		P1-4M-3	CCTTTTCC	1	6.2027e-05
	P2-0-6	TTTCTTCC	2	0.000294074		P1-4M-3	CCTCTCTT	1	6.2027e-05
	P2-0-6	TCTTTCTC	2	0.000294074		P1-4M-3	CCTCTTTC	1	6.2027e-05
	P2-0-6	TTTTCCCT	1	0.000147037
	P2-0-6	TTTTCCTT	1	0.000147037
	P2-0-6	TTTCTCCT	1	0.000147037		P1-4M-4	CCCTTTCT	40	1
	P2-0-6	CTCTTTCC	1	0.000147037
	P2-0-6	TTCTCTTC	1	0.000147037
						P1-4M-5	TTTTTTTT	18482	0.997894
						P1-4M-5	CTTTTTTT	29	0.00156579
	P2-0-7	TTTTTTTT	1492	0.93601		P1-4M-5	TTTTTCTT	3	0.000161978
	P2-0-7	TTTTTCTT	100	0.0627353		P1-4M-5	TCTTTTTT	3	0.000161978
	P2-0-7	TCTTTTTT	1	0.000627353		P1-4M-5	TTTTCTTT	3	0.000161978
	P2-0-7	CTTTTTTT	1	0.000627353		P1-4M-5	TTTTTTTC	1	5.39928e-05
	P2-0-8	TTTTTTTT	15836	0.664067		P1-4M-6	TTTCTCCT	19400	0.983274
	P2-0-8	CCCCCCCT	7317	0.306831		P1-4M-6	TTTCTCTT	132	0.00669032
	P2-0-8	CTCCCCCT	112	0.00469661		P1-4M-6	TTTTTCCT	101	0.00511911
	P2-0-8	CCCCCTTT	96	0.00402566		P1-4M-6	TTTCTTCT	85	0.00430816
	P2-0-8	TTTCCCCT	92	0.00385793		P1-4M-6	CTTCTCCT	4	0.000202737
	P2-0-8	TTTTTCCT	81	0.00339665		P1-4M-6	TTTCCCCT	3	0.000152053
	P2-0-8	CCCTTTTT	71	0.00297731		P1-4M-6	TCTCTCCT	1	5.06842e-05
	P2-0-8	CCCCCCTT	59	0.00247411		P1-4M-6	TTTCTCCC	1	5.06842e-05
	P2-0-8	CCCCCTCT	31	0.00129995		P1-4M-6	TTTTTCTT	1	5.06842e-05
	P2-0-8	TTTTTTCT	28	0.00117415		P1-4M-6	TTCCTCCT	1	5.06842e-05
	P2-0-8	CCCTCCCT	24	0.00100642		P1-4M-6	CTTCTCTT	1	5.06842e-05
	P2-0-8	TCCCCCCT	22	0.000922548
	P2-0-8	TTTTCCCT	19	0.000796746
	P2-0-8	CCCCTTTT	17	0.000712878		P1-4M-7	TTTTTTTT	6044	0.516228
	P2-0-8	CTTTTTTT	8	0.000335472		P1-4M-7	TTTTTCTT	1878	0.160403
	P2-0-8	CCCCTCCT	6	0.000251604		P1-4M-7	TTTCCTTT	1769	0.151093
	P2-0-8	CCTCCCCT	6	0.000251604		P1-4M-7	TTTTTCCT	447	0.038179
	P2-0-8	CTCTTTTT	5	0.00020967		P1-4M-7	TTTTTTCT	250	0.0213529
	P2-0-8	CCTTTTTT	3	0.000125802		P1-4M-7	TTTTTCTC	169	0.0144346
	P2-0-8	TTTTTTTC	3	0.000125802		P1-4M-7	CTTCTTTT	167	0.0142638
	P2-0-8	TTTCCTCT	2	8.3868e-05		P1-4M-7	TTTTCCTT	144	0.0122993
	P2-0-8	TCTTTTTT	2	8.3868e-05		P1-4M-7	TCTTTCTT	142	0.0121285
	P2-0-8	CCCCCCCC	2	8.3868e-05		P1-4M-7	TCTTTTTC	125	0.0106765
	P2-0-8	TTTTCTTT	1	4.1934e-05		P1-4M-7	CTTTCTTT	80	0.00683293
	P2-0-8	TTTCTTTT	1	4.1934e-05		P1-4M-7	CCTTCCCC	73	0.00623505
	P2-0-8	TTTCCTTT	1	4.1934e-05		P1-4M-7	CTTTCCTT	67	0.00572258
	P2-0-8	CTCCCCTT	1	4.1934e-05		P1-4M-7	CCCTTTTT	58	0.00495388
	P2-0-8	CTTTTTCT	1	4.1934e-05		P1-4M-7	TTTCCTCT	57	0.00486847
						P1-4M-7	TCTCTCTT	54	0.00461223
						P1-4M-7	TTTCCCTT	37	0.00316023
	P2-0-9	TTTTTTTT	3074	0.978046		P1-4M-7	TTTTCTTT	37	0.00316023
	P2-0-9	TTTTTCTT	50	0.0159084		P1-4M-7	TTTTTTTC	35	0.00298941
	P2-0-9	TTTCTCTT	15	0.00477251		P1-4M-7	CTTTTTTT	19	0.00162282
	P2-0-9	TTCTTTTT	2	0.000636335		P1-4M-7	TCTTTTTT	9	0.000768705
	P2-0-9	CCCCCCCT	1	0.000318167		P1-4M-7	TTTCTTTT	8	0.000683293
	P2-0-9	TCTTTTTT	1	0.000318167		P1-4M-7	TTTCTCTT	6	0.00051247
						P1-4M-7	CTTTCCCC	5	0.000427058
						P1-4M-7	CCCTTTCT	5	0.000427058
	P2-4M-10	TTTTTTTT	14425	0.942749		P1-4M-7	CTTTTCTT	4	0.000341647
	P2-4M-10	CTTTTTTT	349	0.022809		P1-4M-7	CTTCCTTT	4	0.000341647
	P2-4M-10	CTTCTTTT	216	0.0141167		P1-4M-7	CCCTTCTT	3	0.000256235
	P2-4M-10	CTTCTCTT	173	0.0113065		P1-4M-7	TTCCCTTT	2	0.000170823
	P2-4M-10	CTTCTCTC	76	0.004967		P1-4M-7	TTTTTCCC	2	0.000170823
	P2-4M-10	TTTTTTTC	26	0.00169924		P1-4M-7	CTCTTTTT	2	0.000170823
	P2-4M-10	TTTCTTTT	11	0.000718907		P1-4M-7	TTTCCCTC	1	8.54117e-05
	P2-4M-10	TTTTTCTT	5	0.000326776		P1-4M-7	TTTTCCCT	1	8.54117e-05
	P2-4M-10	TCTTTCTT	4	0.000261421		P1-4M-7	CTTTTTCT	1	8.54117e-05
	P2-4M-10	TTTCTCTT	2	0.00013071		P1-4M-7	CCCTTCCT	1	8.54117e-05
	P2-4M-10	TTTTTCCT	2	0.00013071		P1-4M-7	CCTCCTTT	1	8.54117e-05
	P2-4M-10	TTTCTCTC	2	0.00013071		P1-4M-7	CTCCTCTT	1	8.54117e-05
	P2-4M-10	TCTTTTTT	2	0.00013071
	P2-4M-10	CTTTTTCT	2	0.00013071
	P2-4M-10	TTTCTTTC	1	6.53552e-05		P1-4M-8	TTTTTTTT	5915	0.415934
	P2-4M-10	CTTCTTCT	1	6.53552e-05		P1-4M-8	TTTCCTTT	2679	0.188383
	P2-4M-10	CTTTTCTC	1	6.53552e-05		P1-4M-8	TTTTTCTT	1939	0.136348
	P2-4M-10	CTTTTCTT	1	6.53552e-05		P1-4M-8	TTTTTCCT	499	0.035089
	P2-4M-10	CTTTTTTC	1	6.53552e-05		P1-4M-8	TTTTTTCT	405	0.028479
	P2-4M-10	TTTTTCTC	1	6.53552e-05		P1-4M-8	CTTCTTTT	298	0.0209549
						P1-4M-8	TCTTTCTT	288	0.0202517
						P1-4M-8	CCCCCCCT	271	0.0190563
	P2-4M-1	CTTTTTCT	24878	0.993848		P1-4M-8	TTTTCTTT	228	0.0160326
	P2-4M-1	CTTTTTTT	109	0.00435443		P1-4M-8	TTCCCCTT	187	0.0131496
	P2-4M-1	TTTTTTCT	14	0.000559284		P1-4M-8	TTTTCCTT	180	0.0126573
	P2-4M-1	CCTTTTCT	10	0.000399489		P1-4M-8	CCTCTCCT	162	0.0113916
	P2-4M-1	CTTTTCTT	7	0.000279642		P1-4M-8	CTTCCCCC	120	0.00843823
	P2-4M-1	TTTCTTTT	4	0.000159795		P1-4M-8	TTTTTCTC	113	0.007946
	P2-4M-1	TTTTTTTT	4	0.000159795		P1-4M-8	TTTCTCTT	103	0.00724281
	P2-4M-1	CTTCTTCT	2	7.98977e-05		P1-4M-8	CTTTTTTT	98	0.00689122
	P2-4M-1	CTCTTTCT	2	7.98977e-05		P1-4M-8	CCCTTTTT	87	0.00611771
	P2-4M-1	TTTTTCTT	1	3.99489e-05		P1-4M-8	CCCTTTCC	71	0.00499262
	P2-4M-1	CTTTCTCT	1	3.99489e-05		P1-4M-8	TTCTTTTT	63	0.00443007
						P1-4M-8	CCTTTCTT	61	0.00428943
						P1-4M-8	CCTCTTTT	60	0.00421911
	P2-4M-2	TTTTTTTT	1741	0.42682		P1-4M-8	TTTCCTTC	49	0.00344561
	P2-4M-2	CCCCCCCT	1674	0.410395		P1-4M-8	TTCTTTTC	49	0.00344561
	P2-4M-2	TTTTTTCT	540	0.132385		P1-4M-8	TTCTCTTT	44	0.00309402
	P2-4M-2	TTTTTCTT	27	0.00661927		P1-4M-8	CCCTTTCT	30	0.00210956
	P2-4M-2	CTCCCCCT	18	0.00441285		P1-4M-8	CCTTCCCC	30	0.00210956
	P2-4M-2	TTTTTCCT	16	0.00392253		P1-4M-8	TTTTCCCC	27	0.0018986
	P2-4M-2	CCCCCCTT	14	0.00343221		P1-4M-8	TTTCTTTT	16	0.0011251
	P2-4M-2	TTTCCCCT	12	0.0029419		P1-4M-8	TTTCCCCC	16	0.0011251
	P2-4M-2	CCCTTTTT	8	0.00196127		P1-4M-8	TTCCCTTT	14	0.00098446
	P2-4M-2	CCCCCTCT	5	0.00122579		P1-4M-8	TTTTTTTC	9	0.000632867
	P2-4M-2	TCCCCCCT	4	0.000980633		P1-4M-8	TCTTTTTT	9	0.000632867
	P2-4M-2	CCCTCCCT	4	0.000980633		P1-4M-8	CTCCCCCT	9	0.000632867
	P2-4M-2	TTTTCCCT	3	0.000735474		P1-4M-8	CTTCTCCT	7	0.00049223
	P2-4M-2	CCCCCTTT	2	0.000490316		P1-4M-8	CTCTTTTT	7	0.00049223
	P2-4M-2	CCCTTTCT	2	0.000490316		P1-4M-8	CTTTTCTT	7	0.00049223
	P2-4M-2	TTTCTCTT	1	0.000245158		P1-4M-8	CTTCCTTT	6	0.000421911
	P2-4M-2	TTTTCCTT	1	0.000245158		P1-4M-8	TTTCCCTT	4	0.000281274
	P2-4M-2	TTTTCTTT	1	0.000245158		P1-4M-8	TTCTTCTT	4	0.000281274
	P2-4M-2	TTTCTCCT	1	0.000245158		P1-4M-8	CCCCCTTT	4	0.000281274
	P2-4M-2	TTTCTTTT	1	0.000245158		P1-4M-8	TTTCTCCT	4	0.000281274
	P2-4M-2	CCCCTTTT	1	0.000245158		P1-4M-8	CTTTCCCC	4	0.000281274
	P2-4M-2	CCCCTCCT	1	0.000245158		P1-4M-8	CTCTTTCC	3	0.000210956
	P2-4M-2	CTTTTTTC	1	0.000245158		P1-4M-8	TCTTCCCC	3	0.000210956
	P2-4M-2	CTTTTTCT	1	0.000245158		P1-4M-8	CCCTTCTT	3	0.000210956
						P1-4M-8	TTTCCCCT	3	0.000210956
						P1-4M-8	CCTTTCCT	3	0.000210956
	P2-4M-3	TTTTTCCT	14778	0.941934		P1-4M-8	CTTCCTCC	3	0.000210956
	P2-4M-3	TTTTTTTT	614	0.0391357		P1-4M-8	CTCCCTTT	2	0.000140637
	P2-4M-3	TTTTTTCT	62	0.00395181		P1-4M-8	CCCCCCTT	2	0.000140637
	P2-4M-3	CTTTTTCT	51	0.00325069		P1-4M-8	TCTTCTTT	2	0.000140637
	P2-4M-3	CTTCTTTT	44	0.00280451		P1-4M-8	CTCCCCCC	1	7.03185e-05
	P2-4M-3	TTTTTCTT	43	0.00274077		P1-4M-8	TCTCCTTT	1	7.03185e-05
	P2-4M-3	TTTCTTCT	29	0.00184843		P1-4M-8	CCCCCCCC	1	7.03185e-05
	P2-4M-3	CTTTTTTT	27	0.00172095		P1-4M-8	TTTCTTTC	1	7.03185e-05
	P2-4M-3	CTTCTTCT	16	0.00101982		P1-4M-8	CCTTTTTC	1	7.03185e-05
	P2-4M-3	TTTCTCTT	12	0.000764867		P1-4M-8	CTTTTTTC	1	7.03185e-05
	P2-4M-3	TTCTTCCT	5	0.000318695		P1-4M-8	CCTCCTTT	1	7.03185e-05
	P2-4M-3	CTTTTCCT	2	0.000127478		P1-4M-8	TTCTCCTT	1	7.03185e-05
	P2-4M-3	TTTTTTTC	2	0.000127478		P1-4M-8	CCCCTTTT	1	7.03185e-05
	P2-4M-3	CCTTTTTT	1	6.37389e-05		P1-4M-8	CTTTTTCC	1	7.03185e-05
	P2-4M-3	CCTTTCTT	1	6.37389e-05		P1-4M-8	TCTTTTCT	1	7.03185e-05
	P2-4M-3	TCTTTCCT	1	6.37389e-05		P1-4M-8	TCCTTTTT	1	7.03185e-05
	P2-4M-3	CTCTTTTT	1	6.37389e-05		P1-4M-8	TTTTTTCC	1	7.03185e-05
						P1-4M-8	CTTTCCTT	1	7.03185e-05
						P1-4M-8	TTTCCTCT	1	7.03185e-05
	P2-4M-4	TTTCTTTT	20680	0.995859		P1-4M-8	CTTTTCTC	1	7.03185e-05
	P2-4M-4	TTTTTTTT	65	0.00313012		P1-4M-8	CTCTTTCT	1	7.03185e-05
	P2-4M-4	TTTCTTTC	7	0.000337089		P1-4M-8	CCCTTTTC	1	7.03185e-05
	P2-4M-4	TCTCTTTT	6	0.000288934		P1-4M-8	CCTTTTCT	1	7.03185e-05
	P2-4M-4	TTTCTTCT	2	9.63113e-05		P1-4M-8	TTTTCCCT	1	7.03185e-05
	P2-4M-4	TTTCTCTT	2	9.63113e-05		P1-4M-8	CTTCCCCT	1	7.03185e-05
	P2-4M-4	TTCCTTTT	2	9.63113e-05
	P2-4M-4	TTTCCTTT	2	9.63113e-05
						P1-4M-9	TTTTTCTC	21652	0.993302
						P1-4M-9	TTTTTTTC	71	0.00325718
	P2-4M-5	TTTTTTTT	7795	0.998463		P1-4M-9	TTTTTCTT	30	0.00137627
	P2-4M-5	CTTTTTTT	6	0.000768541		P1-4M-9	CTTTTCTC	22	0.00100927
	P2-4M-5	TTTTTTCT	2	0.00025618		P1-4M-9	TCTTTCTC	11	0.000504633
	P2-4M-5	TTCTTTTT	2	0.00025618		P1-4M-9	TTCTTCTC	4	0.000183503
	P2-4M-5	TTTCTTTT	1	0.00012809		P1-4M-9	TTTTCCTC	3	0.000137627
	P2-4M-5	TTTTCTTT	1	0.00012809		P1-4M-9	TTTTTCCC	2	9.17515e-05
						P1-4M-9	TTTTTTCC	2	9.17515e-05
						P1-4M-9	TTTTTCCT	1	4.58758e-05
	P2-4M-6	TTTTTTTT	6172	0.748212
	P2-4M-6	TCTTTCTT	1835	0.222451
	P2-4M-6	TTTTTCTT	151	0.0183052		P1-2Y-10	TTTTTTTT	5843	0.254309
	P2-4M-6	TCTTTTTT	83	0.0100618		P1-2Y-10	CCCCCCCT	5034	0.219098
	P2-4M-6	CTTTTTTT	3	0.00036368		P1-2Y-10	TTTCCTTT	4383	0.190764
	P2-4M-6	TTCTTTTT	2	0.000242454		P1-2Y-10	TTTTTCTT	1009	0.0439154
	P2-4M-6	CTTTTCTT	1	0.000121227		P1-2Y-10	CTTTTTTT	997	0.0433931
	P2-4M-6	TCTTTCCT	1	0.000121227		P1-2Y-10	CCTTTCTC	841	0.0366034
	P2-4M-6	CCTTTCTT	1	0.000121227		P1-2Y-10	CTTCTTTT	667	0.0290303
						P1-2Y-10	TTTCTTTT	658	0.0286386
						P1-2Y-10	CTTCTCCT	468	0.0203691
	P2-4M-7	TTTTTCTT	16451	0.83878		P1-2Y-10	CTTTTTCT	421	0.0183235
	P2-4M-7	CTTTTTTC	2589	0.132004		P1-2Y-10	TTCTTTTT	392	0.0170613
	P2-4M-7	TTTTTTTC	269	0.0137154		P1-2Y-10	TTTTTTTC	382	0.016626
	P2-4M-7	CTTTTCTT	135	0.00688319		P1-2Y-10	TTTCTCCT	342	0.0148851
	P2-4M-7	CTTTTTTT	71	0.00362005		P1-2Y-10	CTTCCCTT	328	0.0142758
	P2-4M-7	TTTTTTTT	46	0.00234538		P1-2Y-10	TTTCCTTC	260	0.0113162
	P2-4M-7	TTTTTCTC	43	0.00219242		P1-2Y-10	CTCCCCCT	170	0.00739903
	P2-4M-7	TCTTTCTT	4	0.000203946		P1-2Y-10	TCTTTTTT	149	0.00648503
	P2-4M-7	TTTTTCCT	2	0.000101973		P1-2Y-10	TTTTTTCT	137	0.00596274
	P2-4M-7	CTCTTTTC	1	5.09866e-05		P1-2Y-10	CCTTTCTT	78	0.00339485
	P2-4M-7	CTTTTTCC	1	5.09866e-05		P1-2Y-10	TTTTCTTT	40	0.00174095
	P2-4M-7	CTCTTCTT	1	5.09866e-05		P1-2Y-10	TTTCTTCT	39	0.00169742
						P1-2Y-10	CTTTTCTC	30	0.00130571
						P1-2Y-10	CTTCTTCT	27	0.00117514
	P2-4M-8	TTTTTTTT	25111	0.968228		P1-2Y-10	TTTCCCCT	22	0.000957521
	P2-4M-8	CTTTTTCT	673	0.0259495		P1-2Y-10	TTTCTCTT	19	0.00082695
	P2-4M-8	CTTTTTTT	80	0.00308463		P1-2Y-10	CCCCCTTT	18	0.000783426
	P2-4M-8	TTTTTTCT	43	0.00165799		P1-2Y-10	CTTCCTTT	16	0.000696379
	P2-4M-8	TCTTTCTT	13	0.000501253		P1-2Y-10	TTTTTCCT	16	0.000696379
	P2-4M-8	TTCTTTTT	4	0.000154232		P1-2Y-10	CTTTTCTT	13	0.000565808
	P2-4M-8	TTTTTCTT	4	0.000154232		P1-2Y-10	CCCTCCCT	12	0.000522284
	P2-4M-8	TCTTTTTT	3	0.000115674		P1-2Y-10	CTTCCCCT	12	0.000522284
	P2-4M-8	TTTTCTTT	2	7.71159e-05		P1-2Y-10	CCCCCCTT	11	0.00047876
	P2-4M-8	TTTTTTTC	1	3.85579e-05		P1-2Y-10	TCTTTCTT	11	0.00047876
	P2-4M-8	CTCTTTCT	1	3.85579e-05		P1-2Y-10	TTTTTCTC	11	0.00047876
						P1-2Y-10	CTTCTCTT	10	0.000435237
						P1-2Y-10	CCTTTTTT	9	0.000391713
	P2-4M-9	TTTTTTTT	4008	0.786499		P1-2Y-10	TTTCCCTT	8	0.000348189
	P2-4M-9	TCTTTCTT	989	0.194074		P1-2Y-10	CTTTTCCT	8	0.000348189
	P2-4M-9	TTTTTCTT	53	0.0104003		P1-2Y-10	CCCCCTCT	8	0.000348189
	P2-4M-9	TCTTTTTT	25	0.00490581		P1-2Y-10	CCCCTCCT	7	0.000304666
	P2-4M-9	TTTCTTCT	15	0.00294349		P1-2Y-10	CCTCCCCT	6	0.000261142
	P2-4M-9	CTTTTTTT	3	0.000588697		P1-2Y-10	CCCTTTTT	5	0.000217618
	P2-4M-9	TTTTTTCT	1	0.000196232		P1-2Y-10	CTTTTTTC	5	0.000217618
	P2-4M-9	CTTTTCTT	1	0.000196232		P1-2Y-10	TTTTCTTC	4	0.000174095
	P2-4M-9	TTCTTTTT	1	0.000196232		P1-2Y-10	TCCCCCCT	4	0.000174095
						P1-2Y-10	TTTCTTTC	4	0.000174095
						P1-2Y-10	TTCCCCCT	3	0.000130571
	P2-2Y-10	TTTTTCTT	51	0.927273		P1-2Y-10	TTTCCTCT	3	0.000130571
	P2-2Y-10	TTTCTCTT	2	0.0363636		P1-2Y-10	CCCCTTTT	3	0.000130571
	P2-2Y-10	TTTTTTTT	2	0.0363636		P1-2Y-10	TTCCCTTT	2	8.70474e-05
						P1-2Y-10	CCCCCCTC	2	8.70474e-05
						P1-2Y-10	CCCCCTTC	2	8.70474e-05
	P2-2Y-1	TTTTTTTT	26743	0.999029		P1-2Y-10	CCTTTCCT	2	8.70474e-05
	P2-2Y-1	CTTTTTTT	7	0.000261497		P1-2Y-10	CCTTTTTC	2	8.70474e-05
	P2-2Y-1	TTTTTTCT	5	0.000186783		P1-2Y-10	CTTTCCCT	2	8.70474e-05
	P2-2Y-1	TCTTTTTT	3	0.00011207		P1-2Y-10	CTTTCTTT	1	4.35237e-05
	P2-2Y-1	TTTTTCTT	3	0.00011207		P1-2Y-10	CTCCTCCT	1	4.35237e-05
	P2-2Y-1	TTTTTTTC	2	7.47133e-05		P1-2Y-10	CCCCTCTT	1	4.35237e-05
	P2-2Y-1	TTCTTTTT	2	7.47133e-05		P1-2Y-10	TTTCCCTC	1	4.35237e-05
	P2-2Y-1	TTTCTTTT	2	7.47133e-05		P1-2Y-10	CTCCCTTT	1	4.35237e-05
	P2-2Y-1	TTTTCTTT	1	3.73566e-05		P1-2Y-10	TCTTTTTC	1	4.35237e-05
	P2-2Y-1	CCCCCCCT	1	3.73566e-05		P1-2Y-10	TCTTTCTC	1	4.35237e-05
						P1-2Y-10	CTTCTTTC	1	4.35237e-05
						P1-2Y-10	TTTCTCTC	1	4.35237e-05
	P2-2Y-2	TTTTTTTT	71	0.806818		P1-2Y-10	CCCTTTCT	1	4.35237e-05
	P2-2Y-2	CTTTTTTT	13	0.147727		P1-2Y-10	TCTCTTTT	1	4.35237e-05
	P2-2Y-2	CTCCCCCT	1	0.0113636		P1-2Y-10	TCTCCTTT	1	4.35237e-05
	P2-2Y-2	CCCCCTTT	1	0.0113636		P1-2Y-10	CCCTTCTC	1	4.35237e-05
	P2-2Y-2	CTTTCTTT	1	0.0113636		P1-2Y-10	TTTTCTCT	1	4.35237e-05
	P2-2Y-2	TTCTTTTT	1	0.0113636		P1-2Y-10	TTCTTCCT	1	4.35237e-05
						P1-2Y-10	CTTCTCTC	1	4.35237e-05
						P1-2Y-10	TTCTTTTC	1	4.35237e-05
	P2-2Y-3	CCCCCCCT	5900	0.93532		P1-2Y-10	TTTTCCCT	1	4.35237e-05
	P2-2Y-3	CTCCCCCT	140	0.022194		P1-2Y-10	TTTTCCTT	1	4.35237e-05
	P2-2Y-3	CCCCCCTT	85	0.013475		P1-2Y-10	CCCCCCCC	1	4.35237e-05
	P2-2Y-3	TTTTTCTT	71	0.0112555		P1-2Y-10	CCCTTCTT	1	4.35237e-05
	P2-2Y-3	CCCTCCCT	36	0.00570704
	P2-2Y-3	TTTCCCCT	29	0.00459734
	P2-2Y-3	CCCCCTCT	15	0.00237793		P1-2Y-1	CCCTTTCT	50	0.877193
	P2-2Y-3	CCCCTCCT	9	0.00142676		P1-2Y-1	TTTTTTTT	3	0.0526316
	P2-2Y-3	TCCCCCCT	6	0.000951173		P1-2Y-1	TTTTTCTT	1	0.0175439
	P2-2Y-3	CCCCTCTT	5	0.000792644		P1-2Y-1	CTCTTTCT	1	0.0175439
	P2-2Y-3	CCCTTCTT	4	0.000634115		P1-2Y-1	CTCCTCTT	1	0.0175439
	P2-2Y-3	TTTCCCTT	2	0.000317058		P1-2Y-1	CCCTTTTT	1	0.0175439
	P2-2Y-3	CCCTCTCT	2	0.000317058
	P2-2Y-3	CCTCCCCT	2	0.000317058
	P2-2Y-3	CTCCCTCT	1	0.000158529		P1-2Y-2	TTTTTTTT	22421	0.997819
	P2-2Y-3	TTTTTTTT	1	0.000158529		P1-2Y-2	CTTTTTTT	26	0.0011571
						P1-2Y-2	TCTTTTTT	9	0.000400534
						P1-2Y-2	TTTTTTTC	5	0.000222519
	P2-2Y-4	TTTTTTTT	8900	0.999551		P1-2Y-2	TTTTTCTT	3	0.000133511
	P2-2Y-4	CTTTTTTT	2	0.000224618		P1-2Y-2	TTTCTTTT	2	8.90076e-05
	P2-2Y-4	TCTTTTTT	1	0.000112309		P1-2Y-2	TTTTTTCT	1	4.45038e-05
	P2-2Y-4	TTCTTTTT	1	0.000112309		P1-2Y-2	TTTTCTTT	1	4.45038e-05
						P1-2Y-2	TTTCTTCT	1	4.45038e-05
						P1-2Y-2	TTTCCTTT	1	4.45038e-05
	P2-2Y-5	TTTTTTTT	3286	0.526518
	P2-2Y-5	CCCCCCCT	2645	0.42381
	P2-2Y-5	CTCCCCCT	69	0.0110559		P1-2Y-3	TTTTTCTT	24622	0.995955
	P2-2Y-5	TTTTTCTT	49	0.00785131		P1-2Y-3	TTTTTTTT	62	0.00250789
	P2-2Y-5	TTTCCCCT	32	0.00512738		P1-2Y-3	CTTTTCTT	33	0.00133484
	P2-2Y-5	CCCCCCTT	31	0.00496715		P1-2Y-3	TCTTTCTT	2	8.08996e-05
	P2-2Y-5	TTTTTCCT	26	0.004166		P1-2Y-3	TTCTTCTT	1	4.04498e-05
	P2-2Y-5	CCCCCTTT	21	0.00336485		P1-2Y-3	CCTTTCTT	1	4.04498e-05
	P2-2Y-5	CCCTTTTT	17	0.00272392		P1-2Y-3	TTTTTCTC	1	4.04498e-05
	P2-2Y-5	CCCCCTCT	15	0.00240346
	P2-2Y-5	CCCTCCCT	12	0.00192277
	P2-2Y-5	TCCCCCCT	10	0.00160231		P1-2Y-4	TTTTTTTT	58	0.3625
	P2-2Y-5	TTTTCCCT	8	0.00128185		P1-2Y-4	CTTCCCTT	54	0.3375
	P2-2Y-5	TTTTTTCT	5	0.000801154		P1-2Y-4	TTTCCTTT	19	0.11875
	P2-2Y-5	CCCCTCTT	3	0.000480692		P1-2Y-4	TCTTTCTT	6	0.0375
	P2-2Y-5	TTTTTTTC	2	0.000320461		P1-2Y-4	CTTTTTTT	5	0.03125
	P2-2Y-5	CCCCTCCT	2	0.000320461		P1-2Y-4	CCCCCTTT	5	0.03125
	P2-2Y-5	CTCCCCTT	2	0.000320461		P1-2Y-4	CTTCCTTT	4	0.025
	P2-2Y-5	TTTCTCTT	1	0.000160231		P1-2Y-4	TTTCCCTT	3	0.01875
	P2-2Y-5	TTTTCTTT	1	0.000160231		P1-2Y-4	TCTTTTTT	2	0.0125
	P2-2Y-5	CTTTTTTT	1	0.000160231		P1-2Y-4	CTCCCTTT	2	0.0125
	P2-2Y-5	TTTCCTTT	1	0.000160231		P1-2Y-4	TTTTTCTT	1	0.00625
	P2-2Y-5	CCCCCCCC	1	0.000160231		P1-2Y-4	TCCCCTTT	1	0.00625
	P2-2Y-5	CTCCCTTT	1	0.000160231
						P1-2Y-5	CTTTTTTT	19589	0.998267
	P2-2Y-6	TTTTTTTT	2891	0.579011		P1-2Y-5	TTTTTTTT	14	0.000713449
	P2-2Y-6	CCCCCCCT	1898	0.380132		P1-2Y-5	CCTTTTTT	6	0.000305764
	P2-2Y-6	CTCCCCCT	51	0.0102143		P1-2Y-5	CTTTTTCT	5	0.000254803
	P2-2Y-6	TTTCCCCT	30	0.00600841		P1-2Y-5	CTTCTTTT	3	0.000152882
	P2-2Y-6	TTTTTCCT	26	0.00520729		P1-2Y-5	CTTTCTTT	2	0.000101921
	P2-2Y-6	CCCCCTTT	23	0.00460645		P1-2Y-5	CTTTTTTC	2	0.000101921
	P2-2Y-6	CCCCCTCT	14	0.00280393		P1-2Y-5	CTCTTTTT	1	5.09606e-05
	P2-2Y-6	TTTTCCCT	11	0.00220308		P1-2Y-5	CTTTTCTT	1	5.09606e-05
	P2-2Y-6	CCCCCCTT	8	0.00160224
	P2-2Y-6	CCCTTTTT	8	0.00160224
	P2-2Y-6	CCCTCCCT	7	0.00140196		P1-2Y-6	TTTTTCTT	14971	0.711922
	P2-2Y-6	TTTTTTCT	6	0.00120168		P1-2Y-6	TTTTTTTT	6036	0.287032
	P2-2Y-6	CTTTTTTT	5	0.0010014		P1-2Y-6	CTTTTCTT	7	0.000332874
	P2-2Y-6	CCCCTTTT	5	0.0010014		P1-2Y-6	TTTTTTCT	5	0.000237767
	P2-2Y-6	TCCCCCCT	4	0.000801122		P1-2Y-6	TTTTTCTC	2	9.51068e-05
	P2-2Y-6	TCTTTTTT	3	0.000600841		P1-2Y-6	TTTTCCTT	2	9.51068e-05
	P2-2Y-6	TTCCCCCT	1	0.00020028		P1-2Y-6	CTTTTTTT	2	9.51068e-05
	P2-2Y-6	CTCCTTTT	1	0.00020028		P1-2Y-6	TTTTCTTT	1	4.75534e-05
	P2-2Y-6	CTCCCCTT	1	0.00020028		P1-2Y-6	TTTTTCCT	1	4.75534e-05
						P1-2Y-6	CCTTTTTT	1	4.75534e-05
						P1-2Y-6	TTTCTTTT	1	4.75534e-05
	P2-2Y-7	TTTTTCTT	154	0.993548
	P2-2Y-7	TTTTTTTT	1	0.00645161
						P1-2Y-7	TTTTTTTT	6924	0.428386
						P1-2Y-7	TTTCCTTT	3312	0.204912
	P2-2Y-8	CCCCCCCT	18388	0.958257		P1-2Y-7	TTTTTCTT	2293	0.141867
	P2-2Y-8	CTCCCCCT	455	0.0237115		P1-2Y-7	TTTTTCCT	436	0.0269752
	P2-2Y-8	CCCCCTCT	96	0.00500287		P1-2Y-7	TCTTTCTT	386	0.0238817
	P2-2Y-8	CCCTCCCT	79	0.00411694		P1-2Y-7	TTTTTTCT	218	0.0134876
	P2-2Y-8	TCCCCCCT	73	0.00380426		P1-2Y-7	CTTCTTTT	215	0.013302
	P2-2Y-8	CCCCCCTT	61	0.0031789		P1-2Y-7	TTCCCCTT	188	0.0116315
	P2-2Y-8	CCCCTCCT	14	0.000729585		P1-2Y-7	TTTCTTTT	167	0.0103322
	P2-2Y-8	CCTCCCCT	8	0.000416906		P1-2Y-7	CTTCCCCC	150	0.00928046
	P2-2Y-8	CTCTCCCT	5	0.000260566		P1-2Y-7	CCCTTTTT	137	0.00847615
	P2-2Y-8	CTCCCTCT	4	0.000208453		P1-2Y-7	TTTTTTTC	130	0.00804306
	P2-2Y-8	CCCCCCCC	3	0.00015634		P1-2Y-7	CTTTTTTT	128	0.00791932
	P2-2Y-8	CCCTCTCT	1	5.21132e-05		P1-2Y-7	TTTTTCTC	123	0.00760997
	P2-2Y-8	CTTTTCTT	1	5.21132e-05		P1-2Y-7	TTTCCCTT	109	0.0067438
	P2-2Y-8	TTTTTTTT	1	5.21132e-05		P1-2Y-7	CTTCTTCT	99	0.0061251
						P1-2Y-7	CCTCTCCT	99	0.0061251
						P1-2Y-7	TCTTTTTT	87	0.00538266
	P2-2Y-9	TTTTTTTT	1500	0.266619		P1-2Y-7	CTTCCTTT	78	0.00482584
	P2-2Y-9	TTTTTCTT	800	0.142197		P1-2Y-7	TTTTCCTT	77	0.00476397
	P2-2Y-9	CTTTTCTT	399	0.0709207		P1-2Y-7	TTTTCTTT	61	0.00377405
	P2-2Y-9	CTTTTTTT	359	0.0638109		P1-2Y-7	CCTTCCCC	58	0.00358844
	P2-2Y-9	TCTTTTTT	219	0.0389264		P1-2Y-7	TTCTTTTT	57	0.00352657
	P2-2Y-9	CCTTTCTT	195	0.0346605		P1-2Y-7	CTTCCCCT	53	0.00327909
	P2-2Y-9	TTTCTTTT	184	0.0327053		P1-2Y-7	TTTCCTTC	48	0.00296975
	P2-2Y-9	TTCCTCTT	147	0.0261287		P1-2Y-7	CCTTTCCT	44	0.00272227
	P2-2Y-9	TCTCTTCT	128	0.0227515		P1-2Y-7	CCCCCCCT	43	0.0026604
	P2-2Y-9	CCCCCCCT	115	0.0204408		P1-2Y-7	CCCTTTCT	33	0.0020417
	P2-2Y-9	CTTTCTTT	110	0.0195521		P1-2Y-7	CTTCTCTT	26	0.00160861
	P2-2Y-9	TTTTTCCT	96	0.0170636		P1-2Y-7	TTTCCCCT	26	0.00160861
	P2-2Y-9	TCTCTTTT	93	0.0165304		P1-2Y-7	CCCCCTCT	24	0.00148487
	P2-2Y-9	TCCCTCCT	91	0.0161749		P1-2Y-7	CTCCCCCC	23	0.001423
	P2-2Y-9	TTTCTTTC	80	0.0142197		P1-2Y-7	TTCCTTTT	22	0.00136113
	P2-2Y-9	TTTTCTTT	77	0.0136865		P1-2Y-7	TTCCCTTT	21	0.00129926
	P2-2Y-9	CCTCTCTT	73	0.0129755		P1-2Y-7	CCTTTCTT	20	0.00123739
	P2-2Y-9	TTTTTCCC	73	0.0129755		P1-2Y-7	TCTTTTCT	20	0.00123739
	P2-2Y-9	CTTTTCCT	73	0.0129755		P1-2Y-7	CTTTTCTT	18	0.00111365
	P2-2Y-9	TTTCCCCT	72	0.0127977		P1-2Y-7	TTTTTCCC	17	0.00105178
	P2-2Y-9	TTTCTCTT	69	0.0122645		P1-2Y-7	TCTCCTTT	16	0.000989915
	P2-2Y-9	TCCCTCTT	64	0.0113758		P1-2Y-7	TCTTTCCT	15	0.000928046
	P2-2Y-9	CTTTTCTC	62	0.0110203		P1-2Y-7	CTTCTCCC	15	0.000928046
	P2-2Y-9	TTCTTCTT	59	0.010487		P1-2Y-7	TTCTTCTT	14	0.000866176
	P2-2Y-9	TCTCTCCT	57	0.0101315		P1-2Y-7	CTTCCCTT	13	0.000804306
	P2-2Y-9	CTTCCCTT	53	0.00942055		P1-2Y-7	CCCTTTCC	11	0.000680567
	P2-2Y-9	TTTTCCTT	41	0.00728759		P1-2Y-7	CCCTTCTT	10	0.000618697
	P2-2Y-9	TTTTTTCT	41	0.00728759		P1-2Y-7	TTTTCCCC	10	0.000618697
	P2-2Y-9	CTCTTCTT	39	0.0069321		P1-2Y-7	CCCCCCCC	8	0.000494958
	P2-2Y-9	TTCCTCCT	33	0.00586562		P1-2Y-7	CTCTTTTT	8	0.000494958
	P2-2Y-9	CTTCTTTT	28	0.00497689		P1-2Y-7	CCTTCTTT	6	0.000371218
	P2-2Y-9	TCTTTCTT	15	0.00266619		P1-2Y-7	CCCCCCTT	5	0.000309349
	P2-2Y-9	TCTCTCTT	12	0.00213295		P1-2Y-7	TTTCCCCC	5	0.000309349
	P2-2Y-9	CCTTTTTT	12	0.00213295		P1-2Y-7	TCTCTTTT	5	0.000309349
	P2-2Y-9	CTCCTCCC	11	0.00195521		P1-2Y-7	TTTCTCTT	5	0.000309349
	P2-2Y-9	TTCTTTTT	11	0.00195521		P1-2Y-7	CCTTTTTT	4	0.000247479
	P2-2Y-9	CTCTTTTT	10	0.00177746		P1-2Y-7	CTCTTCTT	3	0.000185609
	P2-2Y-9	TTCCTTTT	9	0.00159972		P1-2Y-7	CTTTCCCC	3	0.000185609
	P2-2Y-9	TTTTTTTC	9	0.00159972		P1-2Y-7	CTTTTCCT	2	0.000123739
	P2-2Y-9	TCCCTTTT	8	0.00142197		P1-2Y-7	TTTCTCCT	2	0.000123739
	P2-2Y-9	TTTCTTCT	7	0.00124422		P1-2Y-7	CTTTTCTC	2	0.000123739
	P2-2Y-9	TTTTTCTC	7	0.00124422		P1-2Y-7	CCTCCCTT	2	0.000123739
	P2-2Y-9	CTTTCCTT	6	0.00106648		P1-2Y-7	CCTTCCCT	2	0.000123739
	P2-2Y-9	CTTCTCTT	6	0.00106648		P1-2Y-7	CCTCTCTT	2	0.000123739
	P2-2Y-9	TTTCTCCT	6	0.00106648		P1-2Y-7	TTTCCTCT	2	0.000123739
	P2-2Y-9	CTCCCCCT	4	0.000710985		P1-2Y-7	TTCTCCTT	2	0.000123739
	P2-2Y-9	TTTCCTTT	4	0.000710985		P1-2Y-7	CCCCCTTT	2	0.000123739
	P2-2Y-9	CCCTCCCT	3	0.000533239		P1-2Y-7	TTTCTTCT	2	0.000123739
	P2-2Y-9	CCTCTTTT	3	0.000533239		P1-2Y-7	CCCTCCCC	2	0.000123739
	P2-2Y-9	CTTTTCCC	3	0.000533239		P1-2Y-7	CTCCCCTT	1	6.18697e-05
	P2-2Y-9	TTTCCCTT	3	0.000533239		P1-2Y-7	CTTTTTCT	1	6.18697e-05
	P2-2Y-9	TCTTTCCT	3	0.000533239		P1-2Y-7	CTTTTCCC	1	6.18697e-05
	P2-2Y-9	CTTCTTTC	3	0.000533239		P1-2Y-7	CTTCTCCT	1	6.18697e-05
	P2-2Y-9	CCCTTTTT	3	0.000533239		P1-2Y-7	CTCCCCCT	1	6.18697e-05
	P2-2Y-9	CCTCCCTT	2	0.000355492		P1-2Y-7	CCCCTCCT	1	6.18697e-05
	P2-2Y-9	CCTCTCTC	2	0.000355492		P1-2Y-7	TTTTCCCT	1	6.18697e-05
	P2-2Y-9	CTTTTTCT	2	0.000355492		P1-2Y-7	TTCCCCCC	1	6.18697e-05
	P2-2Y-9	CTCTTTCT	2	0.000355492		P1-2Y-7	CCTCCTTT	1	6.18697e-05
	P2-2Y-9	CCCCCTTT	2	0.000355492		P1-2Y-7	CCTTTTCT	1	6.18697e-05
	P2-2Y-9	CTCCTCTC	2	0.000355492		P1-2Y-7	TTCCCCTC	1	6.18697e-05
	P2-2Y-9	TCCTTCTT	2	0.000355492		P1-2Y-7	TTTCTCTC	1	6.18697e-05
	P2-2Y-9	TTCTCTTT	2	0.000355492		P1-2Y-7	CTTCTCTC	1	6.18697e-05
	P2-2Y-9	TTTTCCTC	1	0.000177746		P1-2Y-7	TCTCTCTT	1	6.18697e-05
	P2-2Y-9	TTCTCCTT	1	0.000177746		P1-2Y-7	CCTTCCTT	1	6.18697e-05
	P2-2Y-9	CTCTTCTC	1	0.000177746
	P2-2Y-9	TCCTTCCT	1	0.000177746
	P2-2Y-9	CCCCTCTT	1	0.000177746		P1-2Y-8	TTTTTTTT	7450	0.481826
	P2-2Y-9	CCTTTCCT	1	0.000177746		P1-2Y-8	TTTTTCTT	2542	0.164403
	P2-2Y-9	CCTTCTTT	1	0.000177746		P1-2Y-8	TTTCCTTT	1742	0.112663
	P2-2Y-9	TTCTTTCT	1	0.000177746		P1-2Y-8	CTTCTTTT	582	0.0376407
	P2-2Y-9	CTTCTCCT	1	0.000177746		P1-2Y-8	CCTCTCCT	308	0.0199198
	P2-2Y-9	TTCTTCCT	1	0.000177746		P1-2Y-8	TTTCCCTT	308	0.0199198
	P2-2Y-9	TCCCCCCT	1	0.000177746		P1-2Y-8	TTTTCTTT	247	0.0159746
	P2-2Y-9	CCTCTTTC	1	0.000177746		P1-2Y-8	TTTTTTCT	220	0.0142284
	P2-2Y-9	TCTCTTTC	1	0.000177746		P1-2Y-8	TTTCTTTT	174	0.0112534
	P2-2Y-9	TTCCTTCT	1	0.000177746		P1-2Y-8	TTTTCCTT	159	0.0102833
	P2-2Y-9	TCTTCTTT	1	0.000177746		P1-2Y-8	CCTCTCCC	159	0.0102833
	P2-2Y-9	CTTCCCCT	1	0.000177746		P1-2Y-8	CTTCCCCT	156	0.0100893
	P2-2Y-9	CTCCTCCT	1	0.000177746		P1-2Y-8	CCTTTCTC	153	0.00989523
	P2-2Y-9	TCTCCCCT	1	0.000177746		P1-2Y-8	CTTCCCTT	146	0.0094425
	P2-2Y-9	TTCTTTTC	1	0.000177746		P1-2Y-8	CCCTTTCT	130	0.00840771
	P2-2Y-9	CCTCTCCT	1	0.000177746		P1-2Y-8	TTTTTCTC	113	0.00730824
	P2-2Y-9	TTCCTCTC	1	0.000177746		P1-2Y-8	TTTTTCCT	104	0.00672617
	P2-2Y-9	CTTCCTTT	1	0.000177746		P1-2Y-8	TCTTTTTT	103	0.00666149
						P1-2Y-8	TCTTTCTT	92	0.00595007
						P1-2Y-8	TTCCCCTT	79	0.0051093
	P3-0-10	CTTCTCTC	91	0.875		P1-2Y-8	TCTTTTTC	76	0.00491528
	P3-0-10	TTTTTTCT	2	0.0192308		P1-2Y-8	TTTTTTTC	76	0.00491528
	P3-0-10	TTTTTCTT	2	0.0192308		P1-2Y-8	CTTTTCTT	75	0.0048506
	P3-0-10	CTTCTCTT	2	0.0192308		P1-2Y-8	TTCTTTTT	70	0.00452723
	P3-0-10	TTTTTTTT	2	0.0192308		P1-2Y-8	TCTCCTTT	56	0.00362178
	P3-0-10	CTTTTCTC	1	0.00961538		P1-2Y-8	CTTTTTTT	32	0.00206959
	P3-0-10	CTCCTCTT	1	0.00961538		P1-2Y-8	CTTCTCCT	15	0.00097012
	P3-0-10	CCTTTTTT	1	0.00961538		P1-2Y-8	TTTTCCCT	14	0.000905446
	P3-0-10	CTTTTCTT	1	0.00961538		P1-2Y-8	CTTCTCCC	6	0.000388048
	P3-0-10	CTTTTTTT	1	0.00961538		P1-2Y-8	TTTCTCCT	6	0.000388048
						P1-2Y-8	CCTTTTTT	5	0.000323373
						P1-2Y-8	TTTCCCCT	5	0.000323373
	P3-0-1	CTTTTCTT	24177	0.995389		P1-2Y-8	CCTCTTTT	4	0.000258699
	P3-0-1	CTTTTTTT	75	0.00308782		P1-2Y-8	CCTCTCTT	4	0.000258699
	P3-0-1	TTTTTCTT	14	0.000576393		P1-2Y-8	CTTCCTTT	4	0.000258699
	P3-0-1	CTTTTCTC	6	0.000247025		P1-2Y-8	CTTCTCTT	3	0.000194024
	P3-0-1	CTTCTCTT	6	0.000247025		P1-2Y-8	CTTTTCTC	3	0.000194024
	P3-0-1	CTCTTCTT	3	0.000123513		P1-2Y-8	TTCTCCTT	3	0.000194024
	P3-0-1	CCCCCCCC	2	8.23418e-05		P1-2Y-8	CCTCCTTT	3	0.000194024
	P3-0-1	TTTTTCTC	2	8.23418e-05		P1-2Y-8	CCCTTTTT	3	0.000194024
	P3-0-1	TTCTTCTT	1	4.11709e-05		P1-2Y-8	CCTTTCTT	3	0.000194024
	P3-0-1	CCTTTCTT	1	4.11709e-05		P1-2Y-8	CCCCCCCT	3	0.000194024
	P3-0-1	CTTTCCTT	1	4.11709e-05		P1-2Y-8	CCCTTCTT	3	0.000194024
	P3-0-1	TTTTTTTT	1	4.11709e-05		P1-2Y-8	TTTCTCTT	2	0.000129349
						P1-2Y-8	CCTTTTTC	2	0.000129349
						P1-2Y-8	CCTTTCCC	2	0.000129349
	P3-0-2	TTTTTCTT	19610	0.987561		P1-2Y-8	TTTTTCCC	2	0.000129349
	P3-0-2	TTTTTTTT	210	0.0105756		P1-2Y-8	TCTTTCTC	1	6.46747e-05
	P3-0-2	CTTTTCTT	25	0.001259		P1-2Y-8	CCCCTTTT	1	6.46747e-05
	P3-0-2	TTTTTCTC	5	0.0002518		P1-2Y-8	TTCTTTTC	1	6.46747e-05
	P3-0-2	CCCCCCCC	3	0.00015108		P1-2Y-8	TTTCTCCC	1	6.46747e-05
	P3-0-2	TTCTTCTT	1	5.03601e-05		P1-2Y-8	TTTTTTCC	1	6.46747e-05
	P3-0-2	TTTCTCTT	1	5.03601e-05		P1-2Y-8	TTCTTCTT	1	6.46747e-05
	P3-0-2	TTTTCCTT	1	5.03601e-05		P1-2Y-8	TTTCCTTC	1	6.46747e-05
	P3-0-2	CTTTTTTT	1	5.03601e-05		P1-2Y-8	CCTCTCTC	1	6.46747e-05
						P1-2Y-8	CCCCTCCT	1	6.46747e-05
						P1-2Y-8	CCCTTCCT	1	6.46747e-05
	P3-0-3	TTTTTCCT	14472	0.971536		P1-2Y-8	TCTTCTTT	1	6.46747e-05
	P3-0-3	CTTTTTCT	285	0.0191327		P1-2Y-8	TTTCCTCT	1	6.46747e-05
	P3-0-3	TTTTTTCT	65	0.00436359		P1-2Y-8	TTTCCCTC	1	6.46747e-05
	P3-0-3	TTTTTCTT	54	0.00362513		P1-2Y-8	CTTTCCTT	1	6.46747e-05
	P3-0-3	CTTTTCCT	12	0.000805585		P1-2Y-8	CTCCTTTT	1	6.46747e-05
	P3-0-3	TCTTTCCT	2	0.000134264
	P3-0-3	CTTTTTTT	2	0.000134264
	P3-0-3	TTTTTCCC	1	6.71321e-05		P1-2Y-9	TTTCTTCT	22901	0.992847
	P3-0-3	TTTTCCCT	1	6.71321e-05		P1-2Y-9	TTTCTTTT	82	0.00355502
	P3-0-3	CTTTTCTT	1	6.71321e-05		P1-2Y-9	TTTTTTCT	63	0.00273129
	P3-0-3	TTTCTCCT	1	6.71321e-05		P1-2Y-9	TTTCTCCT	7	0.000303477
						P1-2Y-9	CTTCTTCT	5	0.000216769
						P1-2Y-9	TCTCTTCT	2	8.67077e-05
	P3-0-4	TTTTTCTC	12175	0.995421		P1-2Y-9	TTTCTTCC	1	4.33539e-05
	P3-0-4	TTTTTTTC	40	0.00327038		P1-2Y-9	CCCCCCCT	1	4.33539e-05
	P3-0-4	TTTTTCTT	5	0.000408797		P1-2Y-9	TTCCTTCT	1	4.33539e-05
	P3-0-4	TCTTTCTC	4	0.000327038		P1-2Y-9	TTTTTTTT	1	4.33539e-05
	P3-0-4	CTTTTCTC	2	0.000163519		P1-2Y-9	TTTCTCTT	1	4.33539e-05
	P3-0-4	TTCTTCTC	2	0.000163519		P1-2Y-9	TTTCCTCT	1	4.33539e-05
	P3-0-4	CCCCTTTT	2	0.000163519
	P3-0-4	TTTCTCTC	1	8.17595e-05
						P2-0-1	TTTTTTTT	25057	0.99555
						P2-0-1	TTTTTCTT	53	0.00210577
	P3-0-5	CCTTTTTT	14835	0.979855		P2-0-1	CTTTTTTT	48	0.00190711
	P3-0-5	CTTTTTTT	285	0.0188243		P2-0-1	TTTTTTTC	4	0.000158926
	P3-0-5	TCTTTTTT	7	0.000462351		P2-0-1	TTTCTTTT	4	0.000158926
	P3-0-5	CTCTTTTT	4	0.000264201		P2-0-1	TTTTTTCT	1	3.97314e-05
	P3-0-5	CCTCTTTT	3	0.000198151		P2-0-1	TTTTCTTT	1	3.97314e-05
	P3-0-5	CCTTTTCT	2	0.0001321		P2-0-1	TTCTTTTT	1	3.97314e-05
	P3-0-5	CCTTTTTC	2	0.0001321
	P3-0-5	CCTTCTTT	1	6.60502e-05
	P3-0-5	CTTTTCTT	1	6.60502e-05		P2-0-2	TTTCTCTT	25701	0.992317
						P2-0-2	TTTCTTTT	98	0.00378378
						P2-0-2	TTTTTCTT	82	0.00316602
	P3-0-6	CTTTTCTT	20868	0.989896		P2-0-2	CTTCTCTT	10	0.0003861
	P3-0-6	CTTTTTTT	98	0.00464874		P2-0-2	TTTCTCTC	3	0.00011583
	P3-0-6	TTTTTTTT	53	0.00251411		P2-0-2	TTTCTCCT	2	7.72201e-05
	P3-0-6	TTTTTCTT	23	0.00109103		P2-0-2	TTTTTTTT	2	7.72201e-05
	P3-0-6	CTTCTCTT	19	0.000901286		P2-0-2	TCTCTCTT	1	3.861e-05
	P3-0-6	TTTCTCTT	12	0.000569233		P2-0-2	TTTCCCTT	1	3.861e-05
	P3-0-6	CCTTTCTT	3	0.000142308
	P3-0-6	CTTTTCCT	2	9.48722e-05
	P3-0-6	CTCTTCTT	2	9.48722e-05		P2-4M-10	CCCCCTTT	14	0.875
	P3-0-6	CTTTTCTC	1	4.74361e-05		P2-4M-10	CTCCCTTT	2	0.125
	P3-0-7	CTTTTCTT	15537	0.995706		P2-4M-1	TTTTTCTT	17385	0.748837
	P3-0-7	CTTTTTTT	49	0.00314022		P2-4M-1	TTTTTTTT	5778	0.24888
	P3-0-7	CCTTTCTT	5	0.000320431		P2-4M-1	CTTTTCTT	23	0.000990696
	P3-0-7	TTTTTCTT	4	0.000256345		P2-4M-1	CTTTTTTT	15	0.000646106
	P3-0-7	CTTTTCTC	3	0.000192258		P2-4M-1	TTTTTTCT	7	0.000301516
	P3-0-7	CTTTTCCT	3	0.000192258		P2-4M-1	TTTTTCTC	2	8.61475e-05
	P3-0-7	CTTCTCTT	2	0.000128172		P2-4M-1	TTTTCCTT	1	4.30737e-05
	P3-0-7	CTCTTCTT	1	6.40861e-05		P2-4M-1	CTTTCTTT	1	4.30737e-05
						P2-4M-1	TTTTCTTT	1	4.30737e-05
						P2-4M-1	TTCTTCTT	1	4.30737e-05
	P3-0-8	CTTTTCTT	13291	0.991348		P2-4M-1	TCTTTCTT	1	4.30737e-05
	P3-0-8	CTTTTTTT	54	0.00402775		P2-4M-1	TTTTTCCT	1	4.30737e-05
	P3-0-8	TTTTTCTT	11	0.000820467
	P3-0-8	CTTTTTCT	10	0.000745879
	P3-0-8	CCTTTCTT	7	0.000522115		P2-4M-2	TTTTTCTT	23459	0.993899
	P3-0-8	CTTCTCTT	7	0.000522115		P2-4M-2	TTTTTTTT	103	0.00436385
	P3-0-8	TTTTTTTT	7	0.000522115		P2-4M-2	CTTTTCTT	33	0.00139813
	P3-0-8	CTTTCCCT	7	0.000522115		P2-4M-2	TTTCTCTT	2	8.4735e-05
	P3-0-8	TTTCCTTT	6	0.000447527		P2-4M-2	TTTTTCCT	2	8.4735e-05
	P3-0-8	CTTCTTCT	2	0.000149176		P2-4M-2	TTTCTTTT	2	8.4735e-05
	P3-0-8	CTCTTCTT	2	0.000149176		P2-4M-2	TTTTTTTC	1	4.23675e-05
	P3-0-8	CTTTTCCT	1	7.45879e-05		P2-4M-2	TTTTCCTT	1	4.23675e-05
	P3-0-8	CCCCCCCT	1	7.45879e-05
	P3-0-8	CTTTCCTT	1	7.45879e-05
						P2-4M-3	CCTTTTTT	26577	0.962725
						P2-4M-3	CTTTTTTT	1010	0.0365862
	P3-0-9	CCCCCCCC	25171	0.920666		P2-4M-3	CCCTTTTT	5	0.00018112
	P3-0-9	CTTCTTCT	1005	0.0367593		P2-4M-3	TCTTTTTT	4	0.000144896
	P3-0-9	CTCCCCCC	503	0.018398		P2-4M-3	CCTTTCTT	3	0.000108672
	P3-0-9	CCCTCCCC	127	0.00464521		P2-4M-3	TTCTTTTT	2	7.2448e-05
	P3-0-9	CCCCCTCC	124	0.00453548		P2-4M-3	CCTCTTTT	2	7.2448e-05
	P3-0-9	CCCCCCTC	93	0.00340161		P2-4M-3	CCTTTTCT	1	3.6224e-05
	P3-0-9	CTTCTTCC	85	0.003109		P2-4M-3	CCTTCTTT	1	3.6224e-05
	P3-0-9	CTTCCCCC	53	0.00193855		P2-4M-3	TTTTTTTT	1	3.6224e-05
	P3-0-9	CCCCCTCT	40	0.00146306
	P3-0-9	CCCCCCCT	37	0.00135333
	P3-0-9	CTTCTCCC	29	0.00106072		P2-4M-4	TTTTTTTT	5251	0.314412
	P3-0-9	CCCCTTCT	17	0.0006218		P2-4M-4	TTTTTCTT	4650	0.278426
	P3-0-9	CCTCCCCC	12	0.000438917		P2-4M-4	TTTCTTTT	2756	0.16502
	P3-0-9	CCCCTCCC	11	0.000402341		P2-4M-4	TCTTTCTT	1472	0.0881384
	P3-0-9	CTTTTTCT	5	0.000182882		P2-4M-4	CTTCTCTT	991	0.0593378
	P3-0-9	CTCTCCCC	4	0.000146306		P2-4M-4	TCTTTTTT	935	0.0559847
	P3-0-9	CTCCCTCC	3	0.000109729		P2-4M-4	CTTTTTTT	227	0.013592
	P3-0-9	TCCCCCCC	3	0.000109729		P2-4M-4	TTTCTCTT	114	0.00682594
	P3-0-9	CTCCCCTC	2	7.31529e-05		P2-4M-4	TTTTCTTT	106	0.00634693
	P3-0-9	CTTCTTTT	2	7.31529e-05		P2-4M-4	CTTTTCTT	71	0.00425124
	P3-0-9	CCCTCCTC	2	7.31529e-05		P2-4M-4	CTTCTTTT	67	0.00401174
	P3-0-9	CCCCCTTC	2	7.31529e-05		P2-4M-4	TCTCTTTT	32	0.00191605
	P3-0-9	CCTCTTCT	1	3.65764e-05		P2-4M-4	TCTCTCTT	8	0.000479013
	P3-0-9	CTTCCTCC	1	3.65764e-05		P2-4M-4	TTTTCCTT	6	0.00035926
	P3-0-9	CTCCCTCT	1	3.65764e-05		P2-4M-4	TTCTTCTT	5	0.000299383
	P3-0-9	CTTTCCTT	1	3.65764e-05		P2-4M-4	TCTTTTTC	2	0.000119753
	P3-0-9	CCCCTCCT	1	3.65764e-05		P2-4M-4	TTTTTTTC	1	5.98767e-05
	P3-0-9	CCTCTTCC	1	3.65764e-05		P2-4M-4	TTTCTTCT	1	5.98767e-05
	P3-0-9	TTCCCCCC	1	3.65764e-05		P2-4M-4	CTTTCTTT	1	5.98767e-05
	P3-0-9	CCCTCTCT	1	3.65764e-05		P2-4M-4	CTCTTTTT	1	5.98767e-05
	P3-0-9	CTTTCCCC	1	3.65764e-05		P2-4M-4	CCTTTTTT	1	5.98767e-05
	P3-0-9	CTTCTCCT	1	3.65764e-05		P2-4M-4	CCTCTCTT	1	5.98767e-05
						P2-4M-4	CTTCCTTT	1	5.98767e-05
						P2-4M-4	TCTTCTTT	1	5.98767e-05
	P3-4M-10	CCTTTTTT	48726	0.987156
	P3-4M-10	CTTTTTTT	577	0.0116896
	P3-4M-10	TCTTTTTT	18	0.000364668		P2-4M-5	TTTCTCTC	19441	0.989364
	P3-4M-10	CTCTTTTT	11	0.000222853		P2-4M-5	TTTTTCTC	112	0.00569975
	P3-4M-10	CCTTTCTT	5	0.000101297		P2-4M-5	TTTCTTTC	73	0.00371501
	P3-4M-10	CCTTCTTT	4	8.10373e-05		P2-4M-5	TTTCTCTT	13	0.000661578
	P3-4M-10	CCCTTTTT	4	8.10373e-05		P2-4M-5	CTTCTCTC	4	0.000203562
	P3-4M-10	CCTCTTTT	4	8.10373e-05		P2-4M-5	TTTCTCCC	3	0.000152672
	P3-4M-10	CCTTTTCT	3	6.0778e-05		P2-4M-5	TTTTTTTT	2	0.000101781
	P3-4M-10	CCTTTTTC	2	4.05186e-05		P2-4M-5	TCTCTCTC	2	0.000101781
	P3-4M-10	CTTTCTTT	2	4.05186e-05
	P3-4M-10	TTTTTTTT	2	4.05186e-05
	P3-4M-10	TTTTTCCC	1	2.02593e-05		P2-4M-6	TTTTTTTT	8245	0.493063
	P3-4M-10	CTTTTTTC	1	2.02593e-05		P2-4M-6	TTTCCTTT	3776	0.22581
						P2-4M-6	TTTTTCTT	1892	0.113144
						P2-4M-6	TCTTTCTT	609	0.0364191
	P3-4M-1	TTTTTCCT	25168	0.990009		P2-4M-6	TTTTTCCT	553	0.0330702
	P3-4M-1	TTTTTCTT	140	0.00550704		P2-4M-6	TTTTTTCT	278	0.0166248
	P3-4M-1	TTTTTTCT	82	0.00322555		P2-4M-6	TTTCCCTT	180	0.0107643
	P3-4M-1	TTTTTCCC	7	0.000275352		P2-4M-6	TTTTCTTT	132	0.00789379
	P3-4M-1	CTTTTCCT	5	0.00019668		P2-4M-6	TTCTTTTT	119	0.00711637
	P3-4M-1	TTTTCCCT	5	0.00019668		P2-4M-6	TCTTTTTT	99	0.00592034
	P3-4M-1	TCTTTCCT	4	0.000157344		P2-4M-6	CTTCCTTT	99	0.00592034
	P3-4M-1	TTTTTTTT	4	0.000157344		P2-4M-6	TTTTTCTC	96	0.00574094
	P3-4M-1	TTCTTCCT	2	7.8672e-05		P2-4M-6	TTCCCTTT	90	0.00538213
	P3-4M-1	TTTCTCCT	2	7.8672e-05		P2-4M-6	TTCTCTTT	90	0.00538213
	P3-4M-1	TTTTTCTC	2	7.8672e-05		P2-4M-6	CTTTTTTT	83	0.00496352
	P3-4M-1	CTTCTCCC	1	3.9336e-05		P2-4M-6	TTCCCCTT	63	0.00376749
						P2-4M-6	CCTTCCCT	60	0.00358809
						P2-4M-6	CCTTTCTC	59	0.00352829
	P3-4M-2	TTTCTCTT	16365	0.990677		P2-4M-6	CCTCCCTT	47	0.00281067
	P3-4M-2	TTTTTCTT	78	0.00472184		P2-4M-6	CCCCCCCT	27	0.00161464
	P3-4M-2	TTTCTTTT	65	0.00393486		P2-4M-6	CCCTTTTT	23	0.00137543
	P3-4M-2	TCTCTCTT	3	0.000181609		P2-4M-6	TTTCTTTT	18	0.00107643
	P3-4M-2	TTCCTCTT	3	0.000181609		P2-4M-6	CCTTCCCC	16	0.000956823
	P3-4M-2	TTTCTCTC	2	0.000121073		P2-4M-6	CCCTTTCT	11	0.000657816
	P3-4M-2	TTTCCCTT	1	6.05364e-05		P2-4M-6	CCCTTCTT	8	0.000478412
	P3-4M-2	TTTCTCCT	1	6.05364e-05		P2-4M-6	TCTCCTTT	4	0.000239206
	P3-4M-2	CTTCTCTT	1	6.05364e-05		P2-4M-6	CCTTTTTT	4	0.000239206
						P2-4M-6	TTTTTTTC	3	0.000179404
						P2-4M-6	CTTCCCTT	3	0.000179404
	P3-4M-3	TTTTTCTC	19884	0.994598		P2-4M-6	TTCTTCTT	3	0.000179404
	P3-4M-3	TTTTTTTC	76	0.00380152		P2-4M-6	TCTTTCCT	2	0.000119603
	P3-4M-3	TTTTTCTT	13	0.00065026		P2-4M-6	CTTTTCTT	2	0.000119603
	P3-4M-3	CTTTTCTC	9	0.00045018		P2-4M-6	TTTCCTTC	2	0.000119603
	P3-4M-3	TCTTTCTC	5	0.0002501		P2-4M-6	CTTTTCTC	2	0.000119603
	P3-4M-3	TTTTTTTT	2	0.00010004		P2-4M-6	TTTTCCTT	2	0.000119603
	P3-4M-3	TTTTTCCC	1	5.002e-05		P2-4M-6	CCCCCTTT	2	0.000119603
	P3-4M-3	TTCTTCTC	1	5.002e-05		P2-4M-6	TTTTCCCC	2	0.000119603
	P3-4M-3	TTTTCCTC	1	5.002e-05		P2-4M-6	CTTTCCCT	2	0.000119603
						P2-4M-6	CTCTTTTT	1	5.98015e-05
						P2-4M-6	CCTTCTTT	1	5.98015e-05
	P3-4M-4	TTTTTTTT	13442	0.999108		P2-4M-6	TTTCCCCT	1	5.98015e-05
	P3-4M-4	TTTTTTCT	4	0.000297309		P2-4M-6	CTTTTTCT	1	5.98015e-05
	P3-4M-4	CTTTTTTT	3	0.000222982		P2-4M-6	CTTTCTTT	1	5.98015e-05
	P3-4M-4	TTCTTTTT	2	0.000148655		P2-4M-6	CCTCCTTT	1	5.98015e-05
	P3-4M-4	TCTTTTTT	1	7.43273e-05		P2-4M-6	CCCCCCTT	1	5.98015e-05
	P3-4M-4	TTTCTTTT	1	7.43273e-05		P2-4M-6	TTTCTCTT	1	5.98015e-05
	P3-4M-4	TTTTTCTC	1	7.43273e-05		P2-4M-6	TTTCCCCC	1	5.98015e-05
						P2-4M-6	CCCTTCCT	1	5.98015e-05
						P2-4M-6	TTTCTTCT	1	5.98015e-05
	P3-4M-5	TTTCTCCT	80	0.909091		P2-4M-6	TCTTTCTC	1	5.98015e-05
	P3-4M-5	TTTCTCTT	3	0.0340909		P2-4M-6	CCCTTCTC	1	5.98015e-05
	P3-4M-5	TTTTTCCC	1	0.0113636		P2-4M-6	CTCCCTTT	1	5.98015e-05
	P3-4M-5	TTTTTTCT	1	0.0113636		P2-4M-6	CCCTCTTT	1	5.98015e-05
	P3-4M-5	CCTTTTTT	1	0.0113636		P2-4M-6	TCTTCTTT	1	5.98015e-05
	P3-4M-5	TTTTTCTC	1	0.0113636
	P3-4M-5	TTTTTTTT	1	0.0113636
						P2-4M-7	TTTCTTTT	20795	0.996072
						P2-4M-7	TTTTTTTT	67	0.00320927
	P3-4M-6	CCTTTTTT	19313	0.986969		P2-4M-7	CTTCTTTT	6	0.000287398
	P3-4M-6	CTTTTTTT	229	0.0117028		P2-4M-7	TTTCTTTC	3	0.000143699
	P3-4M-6	TCTTTTTT	11	0.000562142		P2-4M-7	TTTCTCTT	2	9.57992e-05
	P3-4M-6	CTCTTTTT	4	0.000204415		P2-4M-7	TTTCTCTC	2	9.57992e-05
	P3-4M-6	CCCTTTTT	3	0.000153312		P2-4M-7	TTTTTTCT	1	4.78996e-05
	P3-4M-6	CCTTCTTT	2	0.000102208		P2-4M-7	TTTTTCTT	1	4.78996e-05
	P3-4M-6	CCTTTTTC	2	0.000102208
	P3-4M-6	CCTCTTTT	2	0.000102208
	P3-4M-6	CTTTTCTT	1	5.11038e-05		P2-4M-8	TTTTTTTT	602	0.988506
	P3-4M-6	TTCTTTTT	1	5.11038e-05		P2-4M-8	TTTTCTTT	3	0.00492611
						P2-4M-8	TTTCTTTT	2	0.00328407
						P2-4M-8	TTTCCTTT	1	0.00164204
	P3-4M-7	CTTCTCTC	69	0.896104		P2-4M-8	TTTTTCTT	1	0.00164204
	P3-4M-7	CTTCTTTC	6	0.0779221
	P3-4M-7	CCTCTTTC	1	0.012987
	P3-4M-7	CTTTTCTT	1	0.012987		P2-4M-9	CCCCCTTT	16	0.32
						P2-4M-9	CTTTTCTT	12	0.24
						P2-4M-9	TTTCCTTT	7	0.14
	P3-4M-8	TTTTTCTT	18	0.947368		P2-4M-9	TTTTTTTT	6	0.12
	P3-4M-8	CCCCCCCT	1	0.0526316		P2-4M-9	CTTTTTTT	2	0.04
						P2-4M-9	CTCCCTTT	2	0.04
						P2-4M-9	TTTCTTTT	1	0.02
	P3-4M-9	TTTTTCCC	21044	0.988585		P2-4M-9	TTTTTTCT	1	0.02
	P3-4M-9	TTTTTCTC	117	0.00549631		P2-4M-9	TCCCCTTT	1	0.02
	P3-4M-9	TTTTTTCC	99	0.00465073		P2-4M-9	CCCTCTTT	1	0.02
	P3-4M-9	TTTTTCCT	8	0.000375816		P2-4M-9	TTTTTCCT	1	0.02
	P3-4M-9	CCTTTTTT	6	0.000281862
	P3-4M-9	TCTTTCCC	5	0.000234885
	P3-4M-9	CTTTTCCC	4	0.000187908		P2-2Y-10	CCCCCTTT	13	0.433333
	P3-4M-9	TTTCTCCC	3	0.000140931		P2-2Y-10	TTTTTTTT	9	0.3
	P3-4M-9	TTTTCCCC	1	4.6977e-05		P2-2Y-10	CCCTTTCT	3	0.1
						P2-2Y-10	CCCTTTTT	2	0.0666667
						P2-2Y-10	CTCCCTTT	1	0.0333333
	P3-2Y-10	TTTTTTTT	18330	0.995492		P2-2Y-10	CCCTCTTT	1	0.0333333
	P3-2Y-10	TTTTTTCT	33	0.00179221		P2-2Y-10	CTCTTTTT	1	0.0333333
	P3-2Y-10	CTCCTCTT	22	0.00119481
	P3-2Y-10	TCTTTTTT	5	0.000271547
	P3-2Y-10	CCTTTTTT	4	0.000217238		P2-2Y-1	TTTTTTTT	22001	0.99728
	P3-2Y-10	TTTTTCTT	3	0.000162928		P2-2Y-1	CTTTTTTT	42	0.00190381
	P3-2Y-10	CTTTTTTT	3	0.000162928		P2-2Y-1	TTTTTTTC	5	0.000226644
	P3-2Y-10	CCCCTCTT	2	0.000108619		P2-2Y-1	TTTTCTTT	3	0.000135987
	P3-2Y-10	TTCTTTTT	2	0.000108619		P2-2Y-1	TTTTTCTT	3	0.000135987
	P3-2Y-10	TCTTTCTT	1	5.43095e-05		P2-2Y-1	TTCTTTTT	2	9.06577e-05
	P3-2Y-10	TTTTTTTC	1	5.43095e-05		P2-2Y-1	TTTTTTCT	2	9.06577e-05
	P3-2Y-10	TTTTCTTT	1	5.43095e-05		P2-2Y-1	CTTTCTTT	2	9.06577e-05
	P3-2Y-10	CTCTTCTT	1	5.43095e-05		P2-2Y-1	TCTTTTTT	1	4.53289e-05
	P3-2Y-10	CTCCTTCT	1	5.43095e-05
	P3-2Y-10	TTTCTTTT	1	5.43095e-05
	P3-2Y-10	CTCCTCTC	1	5.43095e-05		P2-2Y-2	CTCTTTTT	21649	0.996502
	P3-2Y-10	CTTCCCCT	1	5.43095e-05		P2-2Y-2	CTTTTTTT	56	0.00257768
	P3-2Y-10	CTCTTTCT	1	5.43095e-05		P2-2Y-2	TTCTTTTT	8	0.000368239
						P2-2Y-2	CTCTTCTT	4	0.00018412
						P2-2Y-2	CTCCTTTT	3	0.00013809
	P3-2Y-1	TTTTTTTT	2746	0.255442		P2-2Y-2	CTCTCTTT	2	9.20598e-05
	P3-2Y-1	CTTTTTTT	1405	0.130698		P2-2Y-2	CTCTTTCT	1	4.60299e-05
	P3-2Y-1	CTCCTCTT	803	0.0746977		P2-2Y-2	TTTTTTTT	1	4.60299e-05
	P3-2Y-1	TTTTTCTC	785	0.0730233		P2-2Y-2	CTTTCTTT	1	4.60299e-05
	P3-2Y-1	CCCCCCCT	715	0.0665116
	P3-2Y-1	CCCCCCCC	647	0.060186
	P3-2Y-1	TCCCTCTT	579	0.0538605		P2-2Y-3	TTTTTTTT	6917	0.370051
	P3-2Y-1	CCCCTTCC	542	0.0504186		P2-2Y-3	CTTTTTTT	2348	0.125615
	P3-2Y-1	CTTCTCCC	485	0.0451163		P2-2Y-3	CTTTTCTT	1661	0.0888615
	P3-2Y-1	CTCCCCTT	447	0.0415814		P2-2Y-3	CTTTTTTC	1585	0.0847956
	P3-2Y-1	CCTTTTTT	386	0.035907		P2-2Y-3	TTTTTCTT	1200	0.0641986
	P3-2Y-1	CTTTTCTT	265	0.0246512		P2-2Y-3	TTTCTTCT	820	0.043869
	P3-2Y-1	CCTTTCCC	125	0.0116279		P2-2Y-3	TCTTCCTT	820	0.043869
	P3-2Y-1	TTTTTCCC	80	0.00744186		P2-2Y-3	CTTTCCTC	805	0.0430666
	P3-2Y-1	TTTTTCTT	73	0.0067907		P2-2Y-3	TTTTCTTT	566	0.0302803
	P3-2Y-1	CTTCTTCT	59	0.00548837		P2-2Y-3	TTTCTCTT	492	0.0263214
	P3-2Y-1	TTTCTCTT	57	0.00530233		P2-2Y-3	TTCTTTTT	334	0.0178686
	P3-2Y-1	TTTTCCCT	41	0.00381395		P2-2Y-3	TTTTTTTC	235	0.0125722
	P3-2Y-1	CTTCCTTT	24	0.00223256		P2-2Y-3	TTTTCCTT	234	0.0125187
	P3-2Y-1	TCTTTCTT	21	0.00195349		P2-2Y-3	CTTTCCTT	90	0.00481489
	P3-2Y-1	CTTTTCTC	18	0.00167442		P2-2Y-3	TTTCTTTT	83	0.0044404
	P3-2Y-1	CTTCTCTT	17	0.0015814		P2-2Y-3	CTTTCTTT	49	0.00262144
	P3-2Y-1	CCCCCCTT	16	0.00148837		P2-2Y-3	TTTTCCTC	48	0.00256794
	P3-2Y-1	CCCCCTTT	15	0.00139535		P2-2Y-3	TTTTTTCT	47	0.00251444
	P3-2Y-1	TTTTTTTC	15	0.00139535		P2-2Y-3	CTTTTCTC	38	0.00203296
	P3-2Y-1	TTTCTTTT	14	0.00130233		P2-2Y-3	TTTTTCTC	35	0.00187246
	P3-2Y-1	CTTCTCTC	13	0.0012093		P2-2Y-3	CTTCTTTC	35	0.00187246
	P3-2Y-1	TTTCTCCC	13	0.0012093		P2-2Y-3	TCTTCTTT	34	0.00181896
	P3-2Y-1	CTCTTCTT	12	0.00111628		P2-2Y-3	TCTTTTTT	33	0.00176546
	P3-2Y-1	CTCCTTTT	12	0.00111628		P2-2Y-3	CTTCTTCT	26	0.00139097
	P3-2Y-1	CTCCTCTC	11	0.00102326		P2-2Y-3	CTTTTTCT	17	0.00090948
	P3-2Y-1	CCCCTCTT	10	0.000930233		P2-2Y-3	CTTCTCTT	17	0.00090948
	P3-2Y-1	CTCCCTTT	10	0.000930233		P2-2Y-3	TTTCTTTC	14	0.000748984
	P3-2Y-1	CTTTTTTC	10	0.000930233		P2-2Y-3	TTCTTCTT	13	0.000695485
	P3-2Y-1	TTCCTCTT	9	0.000837209		P2-2Y-3	CTTCTTTT	12	0.000641986
	P3-2Y-1	CCCCTTCT	9	0.000837209		P2-2Y-3	TCTTTCTT	8	0.000427991
	P3-2Y-1	TCCCCCCT	9	0.000837209		P2-2Y-3	CTTTCTTC	7	0.000374492
	P3-2Y-1	TCCTTCTT	9	0.000837209		P2-2Y-3	TTTTCTTC	7	0.000374492
	P3-2Y-1	TCTTTCTC	8	0.000744186		P2-2Y-3	TTCTTTTC	6	0.000320993
	P3-2Y-1	CTTTTTCC	8	0.000744186		P2-2Y-3	TCTTTTTC	6	0.000320993
	P3-2Y-1	TTTCTCCT	8	0.000744186		P2-2Y-3	TTCTCCTT	6	0.000320993
	P3-2Y-1	CCCTTTTT	8	0.000744186		P2-2Y-3	TTTCTCTC	6	0.000320993
	P3-2Y-1	TCTTTTTT	8	0.000744186		P2-2Y-3	TCTTCTTC	5	0.000267494
	P3-2Y-1	TCCTTTTT	7	0.000651163		P2-2Y-3	TCTTCCTC	5	0.000267494
	P3-2Y-1	CTTCTTTT	7	0.000651163		P2-2Y-3	CTTTTCCT	3	0.000160496
	P3-2Y-1	CTTTTCCC	7	0.000651163		P2-2Y-3	CTCTTTTT	3	0.000160496
	P3-2Y-1	CTCTCCTT	7	0.000651163		P2-2Y-3	TTTCCCTC	2	0.000106998
	P3-2Y-1	CTTCTCCT	7	0.000651163		P2-2Y-3	TTTTCTCT	2	0.000106998
	P3-2Y-1	CCCCTTTT	7	0.000651163		P2-2Y-3	TCTTCTCT	2	0.000106998
	P3-2Y-1	TTTCTCTC	5	0.000465116		P2-2Y-3	CTTTCTCT	1	5.34988e-05
	P3-2Y-1	CTTTTCCT	5	0.000465116		P2-2Y-3	TCTTTCTC	1	5.34988e-05
	P3-2Y-1	TCCCTTTT	5	0.000465116		P2-2Y-3	CTTTTTCC	1	5.34988e-05
	P3-2Y-1	CTCTTTTT	5	0.000465116		P2-2Y-3	TTTCTTCC	1	5.34988e-05
	P3-2Y-1	CCCTCCCC	5	0.000465116		P2-2Y-3	TTTTCCCT	1	5.34988e-05
	P3-2Y-1	CTCCCCCT	5	0.000465116		P2-2Y-3	TCTCTTCT	1	5.34988e-05
	P3-2Y-1	TTTTTTCT	5	0.000465116		P2-2Y-3	TCTTTTCT	1	5.34988e-05
	P3-2Y-1	CCCCCCTC	5	0.000465116		P2-2Y-3	TCTCTCTT	1	5.34988e-05
	P3-2Y-1	CTTCTTCC	5	0.000465116		P2-2Y-3	TTCCTTCT	1	5.34988e-05
	P3-2Y-1	TTTTTCCT	5	0.000465116		P2-2Y-3	TTCTCCTC	1	5.34988e-05
	P3-2Y-1	CCCTTCTC	5	0.000465116		P2-2Y-3	TTCCTCTT	1	5.34988e-05
	P3-2Y-1	TCCCTCTC	5	0.000465116		P2-2Y-3	CCTTCCTT	1	5.34988e-05
	P3-2Y-1	CTCCTCCC	4	0.000372093		P2-2Y-3	TTCTTTCT	1	5.34988e-05
	P3-2Y-1	CTCTTCTC	4	0.000372093		P2-2Y-3	TTTCCTTT	1	5.34988e-05
	P3-2Y-1	TCTTTCCT	4	0.000372093		P2-2Y-3	TTCTCTTT	1	5.34988e-05
	P3-2Y-1	TTTTTTCC	4	0.000372093		P2-2Y-3	TTTCCCTT	1	5.34988e-05
	P3-2Y-1	CTCCCCTC	4	0.000372093
	P3-2Y-1	TTCTTTTT	4	0.000372093
	P3-2Y-1	CCCTCCCT	3	0.00027907		P2-2Y-4	TTTTTTTT	18124	0.999063
	P3-2Y-1	CCTTTCTT	3	0.00027907		P2-2Y-4	CTTTTTTT	16	0.00088198
	P3-2Y-1	TCTCTCTT	3	0.00027907		P2-2Y-4	TTTTTCTT	1	5.51238e-05
	P3-2Y-1	CCCCTTTC	3	0.00027907
	P3-2Y-1	TTTCCCTT	3	0.00027907
	P3-2Y-1	TTTCTTCC	3	0.00027907		P2-2Y-5	TTTTTTTT	18162	0.997857
	P3-2Y-1	CCTCCCCT	3	0.00027907		P2-2Y-5	CTTTTTTT	28	0.00153838
	P3-2Y-1	CCCCCTCT	3	0.00027907		P2-2Y-5	TCTTTTTT	5	0.00027471
	P3-2Y-1	CTTCCCCT	3	0.00027907		P2-2Y-5	TTTTTTTC	3	0.000164826
	P3-2Y-1	CTCCCCCC	3	0.00027907		P2-2Y-5	TTTCTCTC	1	5.4942e-05
	P3-2Y-1	CCTTTTTC	3	0.00027907		P2-2Y-5	TTTCTTTT	1	5.4942e-05
	P3-2Y-1	TTTTCCCC	2	0.000186047		P2-2Y-5	TTTTTTCT	1	5.4942e-05
	P3-2Y-1	TTCTTCTC	2	0.000186047
	P3-2Y-1	CCCCTCTC	2	0.000186047
	P3-2Y-1	CCTTTCCT	2	0.000186047		P2-2Y-6	TTTTTTTT	18001	0.999056
	P3-2Y-1	TTTCCCCC	2	0.000186047		P2-2Y-6	CTTTTTTT	7	0.0003885
	P3-2Y-1	CTTTTTCT	2	0.000186047		P2-2Y-6	TTTTTTCT	3	0.0001665
	P3-2Y-1	CCTTTCTC	2	0.000186047		P2-2Y-6	TTCTTTTT	2	0.000111
	P3-2Y-1	TTCCCCTT	2	0.000186047		P2-2Y-6	TCTTTTTT	2	0.000111
	P3-2Y-1	CCCCCTCC	2	0.000186047		P2-2Y-6	TTTTTTTC	1	5.55001e-05
	P3-2Y-1	CTCCTTCC	2	0.000186047		P2-2Y-6	CTTTCTTT	1	5.55001e-05
	P3-2Y-1	TCCCCCCC	2	0.000186047		P2-2Y-6	TTTCTCTT	1	5.55001e-05
	P3-2Y-1	CTCCTTTC	1	9.30233e-05
	P3-2Y-1	TTTTCCTT	1	9.30233e-05
	P3-2Y-1	TTCTCCCT	1	9.30233e-05		P2-2Y-7	TTTTTTTT	31	0.861111
	P3-2Y-1	CTTCCCTT	1	9.30233e-05		P2-2Y-7	TTTTTCTT	2	0.0555556
	P3-2Y-1	CCCTTCCC	1	9.30233e-05		P2-2Y-7	CTTTTTTT	2	0.0555556
	P3-2Y-1	CCTCTCTC	1	9.30233e-05		P2-2Y-7	CTCTTTTT	1	0.0277778
	P3-2Y-1	TTTCTTTC	1	9.30233e-05
	P3-2Y-1	CCTCTTCC	1	9.30233e-05
	P3-2Y-1	TCCCTTCC	1	9.30233e-05		P2-2Y-8	TTTTTTCT	58	0.966667
	P3-2Y-1	CTCTTCCC	1	9.30233e-05		P2-2Y-8	TTTTTTTT	2	0.0333333
	P3-2Y-1	TCCCCCTT	1	9.30233e-05
	P3-2Y-1	CCTCCCCC	1	9.30233e-05
	P3-2Y-1	TCCCTCCC	1	9.30233e-05		P2-2Y-9	CCCTTTCT	10	0.769231
	P3-2Y-1	CCTCTTTC	1	9.30233e-05		P2-2Y-9	CTTCTTTT	1	0.0769231
	P3-2Y-1	TTTTCTTT	1	9.30233e-05		P2-2Y-9	CTCTTTCT	1	0.0769231
	P3-2Y-1	TTCCTTTT	1	9.30233e-05		P2-2Y-9	CTTTTTTT	1	0.0769231
	P3-2Y-1	CTTCTTTC	1	9.30233e-05
	P3-2Y-1	CTCCCTCT	1	9.30233e-05
	P3-2Y-1	CCTCTCCC	1	9.30233e-05		P3-0-10	TTTTTCTT	22686	0.995306
	P3-2Y-1	CTCCTCCT	1	9.30233e-05		P3-0-10	TTTTTTTT	67	0.0029395
	P3-2Y-1	TTTCCCCT	1	9.30233e-05		P3-0-10	CTTTTCTT	28	0.00122845
	P3-2Y-1	CTTTCCCT	1	9.30233e-05		P3-0-10	TTTTTCTC	5	0.000219366
						P3-0-10	TTTTTCCT	2	8.77462e-05
						P3-0-10	TTCTTCTT	2	8.77462e-05
	P3-2Y-2	CTTTTCTT	172	0.895833		P3-0-10	TTTTCCTT	2	8.77462e-05
	P3-2Y-2	TTTTTTTT	16	0.0833333		P3-0-10	CTTCTTTT	1	4.38731e-05
	P3-2Y-2	CTTTCCTT	4	0.0208333
						P3-0-1	TTTTTTTT	7114	0.493753
	P3-2Y-3	TTTTTTTT	5392	0.24498		P3-0-1	TTTCCTTT	2552	0.177124
	P3-2Y-3	CTTTTTTT	3630	0.164925		P3-0-1	TTTTTCTT	1819	0.126249
	P3-2Y-3	CTCCTCTT	1838	0.0835075		P3-0-1	TTTTTCCT	578	0.0401166
	P3-2Y-3	CCCCCCCC	1738	0.0789641		P3-0-1	TTCCCCTT	240	0.0166574
	P3-2Y-3	CTCCCCTT	1618	0.073512		P3-0-1	TCTTTCTT	211	0.0146446
	P3-2Y-3	CCCCCCCT	1452	0.06597		P3-0-1	TTTTTTCT	208	0.0144364
	P3-2Y-3	TTTTTCTC	1442	0.0655157		P3-0-1	CCTCTCCT	186	0.0129095
	P3-2Y-3	CCCCTTCC	1340	0.0608814		P3-0-1	CTTTTTTT	113	0.00784287
	P3-2Y-3	TCCCTCTT	1299	0.0590186		P3-0-1	TTTTTTTC	106	0.00735702
	P3-2Y-3	CTTCTCCC	1126	0.0511586		P3-0-1	CTTCTCCT	102	0.0070794
	P3-2Y-3	TTTTTTTC	97	0.00440709		P3-0-1	CCTTCCCC	95	0.00659356
	P3-2Y-3	TTTTTCTT	91	0.00413448		P3-0-1	TCTTTTTT	94	0.00652415
	P3-2Y-3	TCTTTCTT	84	0.00381645		P3-0-1	CTTCTTCT	75	0.00520544
	P3-2Y-3	TTCCTCTT	44	0.00199909		P3-0-1	CTTTTCTT	71	0.00492782
	P3-2Y-3	TTTTTTCC	39	0.00177192		P3-0-1	TTTCTTTT	70	0.00485841
	P3-2Y-3	CCTTTTTT	37	0.00168105		P3-0-1	CTTCTTTT	66	0.00458079
	P3-2Y-3	CTTTTTTC	32	0.00145388		P3-0-1	CCCTTTCT	54	0.00374792
	P3-2Y-3	CCTTTCCC	30	0.00136302		P3-0-1	CCCTTTCC	47	0.00326208
	P3-2Y-3	CTCCTCTC	29	0.00131758		P3-0-1	CCCTCCCC	45	0.00312326
	P3-2Y-3	TCTTTTTT	28	0.00127215		P3-0-1	TCTCCTTT	45	0.00312326
	P3-2Y-3	CTCCTTTT	27	0.00122672		P3-0-1	TTCTTTCT	42	0.00291505
	P3-2Y-3	CCCCCCTT	25	0.00113585		P3-0-1	TTTTCTTT	40	0.00277624
	P3-2Y-3	CTTCTCTT	25	0.00113585		P3-0-1	CCCTTCTC	39	0.00270683
	P3-2Y-3	CTCCCCCC	21	0.000954112		P3-0-1	TTTTCCTT	39	0.00270683
	P3-2Y-3	TCCCTTTT	19	0.000863244		P3-0-1	TTTTCCCC	37	0.00256802
	P3-2Y-3	CTCCCCCT	18	0.00081781		P3-0-1	CTTTCCCC	36	0.00249861
	P3-2Y-3	CCCCTTTT	18	0.00081781		P3-0-1	TTCTCTTT	35	0.00242921
	P3-2Y-3	CTTTTCTC	17	0.000772376		P3-0-1	CTCTTCTC	24	0.00166574
	P3-2Y-3	CTTTTCTT	17	0.000772376		P3-0-1	TTCCCTTT	23	0.00159634
	P3-2Y-3	CTTCTCCT	17	0.000772376		P3-0-1	CTCTCCCC	22	0.00152693
	P3-2Y-3	TCCTTTTT	16	0.000726942		P3-0-1	CTTCCTTT	21	0.00145752
	P3-2Y-3	CCCCTCTT	16	0.000726942		P3-0-1	CCTCCTTT	19	0.00131871
	P3-2Y-3	CCCTTTTT	16	0.000726942		P3-0-1	CTCTTTCT	17	0.0011799
	P3-2Y-3	TTTCTCTT	15	0.000681508		P3-0-1	CCCCCCCT	16	0.00111049
	P3-2Y-3	CTCTTTTT	15	0.000681508		P3-0-1	CTCCCCCT	12	0.000832871
	P3-2Y-3	TCCTTCTT	15	0.000681508		P3-0-1	TTTCCCTT	12	0.000832871
	P3-2Y-3	CTTCTTTT	14	0.000636075		P3-0-1	CTCTTTCC	11	0.000763465
	P3-2Y-3	CTTCTCTC	14	0.000636075		P3-0-1	TTCTTCTT	8	0.000555247
	P3-2Y-3	CCCCTTCT	14	0.000636075		P3-0-1	CTTCTCTT	8	0.000555247
	P3-2Y-3	CCCCCTTT	14	0.000636075		P3-0-1	TTCTTTTT	5	0.000347029
	P3-2Y-3	TTTCTTTT	13	0.000590641		P3-0-1	CCTCTTTT	5	0.000347029
	P3-2Y-3	TCTTTCTC	12	0.000545207		P3-0-1	CCCTTTTT	4	0.000277624
	P3-2Y-3	TTTTTCCC	11	0.000499773		P3-0-1	TTTCTCCT	4	0.000277624
	P3-2Y-3	CTTTTTCC	10	0.000454339		P3-0-1	CTTTTCCT	4	0.000277624
	P3-2Y-3	CCCCCTCC	10	0.000454339		P3-0-1	TTTTTCTC	3	0.000208218
	P3-2Y-3	CTTTTCCC	9	0.000408905		P3-0-1	CTTTCTTT	2	0.000138812
	P3-2Y-3	CTCCCTTT	9	0.000408905		P3-0-1	TTTTTTCC	2	0.000138812
	P3-2Y-3	CCCCCTCT	9	0.000408905		P3-0-1	CCCTTCTT	2	0.000138812
	P3-2Y-3	TTTCTCCC	9	0.000408905		P3-0-1	TTTTCCCT	2	0.000138812
	P3-2Y-3	CTTCTTCC	9	0.000408905		P3-0-1	CTCTTTTT	2	0.000138812
	P3-2Y-3	TTCTTCTT	8	0.000363471		P3-0-1	TTTCCTCT	2	0.000138812
	P3-2Y-3	CTCTCCTT	8	0.000363471		P3-0-1	TTTTTCCC	2	0.000138812
	P3-2Y-3	CTCCTCCC	7	0.000318037		P3-0-1	CTCTTCTT	2	0.000138812
	P3-2Y-3	CCCCTCCT	7	0.000318037		P3-0-1	TTTTCTTC	1	6.94059e-05
	P3-2Y-3	CTCCCCTC	7	0.000318037		P3-0-1	TTTCCTTC	1	6.94059e-05
	P3-2Y-3	TTCTTTTT	7	0.000318037		P3-0-1	CCCCCTTT	1	6.94059e-05
	P3-2Y-3	TTTCTTCC	6	0.000272603		P3-0-1	CTTCTCTC	1	6.94059e-05
	P3-2Y-3	TTCCTTTT	6	0.000272603		P3-0-1	TTCCTCTT	1	6.94059e-05
	P3-2Y-3	CCCCCCTC	6	0.000272603		P3-0-1	CCCTCTTT	1	6.94059e-05
	P3-2Y-3	CCCTCCCT	5	0.000227169		P3-0-1	TTTCCCCT	1	6.94059e-05
	P3-2Y-3	CTTCCCCT	5	0.000227169		P3-0-1	CCCTTTTC	1	6.94059e-05
	P3-2Y-3	TCCCCCCC	5	0.000227169		P3-0-1	CCTTTCTC	1	6.94059e-05
	P3-2Y-3	CTCTTCTT	5	0.000227169		P3-0-1	CTTTTTCT	1	6.94059e-05
	P3-2Y-3	TCCCTCTC	5	0.000227169		P3-0-1	TCTTTCCC	1	6.94059e-05
	P3-2Y-3	CCCCTCTC	4	0.000181736		P3-0-1	TTTCTTCT	1	6.94059e-05
	P3-2Y-3	TTTCCCTT	4	0.000181736		P3-0-1	CTTTCCTT	1	6.94059e-05
	P3-2Y-3	CCCCTCCC	4	0.000181736		P3-0-1	CCTCTCTT	1	6.94059e-05
	P3-2Y-3	TTCCCCTT	4	0.000181736		P3-0-1	CCCCCCTT	1	6.94059e-05
	P3-2Y-3	TTTCCCCT	4	0.000181736
	P3-2Y-3	CTTCCCTT	3	0.000136302
	P3-2Y-3	TTTCCCCC	3	0.000136302		P3-0-2	CTTCCCTT	22957	0.984434
	P3-2Y-3	TCCCCCCT	3	0.000136302		P3-0-2	CTTCCTTT	133	0.00570326
	P3-2Y-3	TTTTTCCT	3	0.000136302		P3-0-2	CTTTCCTT	107	0.00458834
	P3-2Y-3	CTCCTTCC	3	0.000136302		P3-0-2	CTTTTCTT	83	0.00355918
	P3-2Y-3	CTCTTTTC	3	0.000136302		P3-0-2	TTTTTTTT	13	0.000557461
	P3-2Y-3	TTTTCCTT	2	9.08678e-05		P3-0-2	CTTCTCTT	10	0.000428816
	P3-2Y-3	TCTCTCTT	2	9.08678e-05		P3-0-2	TTTCCCTT	7	0.000300172
	P3-2Y-3	TCTCTTTT	2	9.08678e-05		P3-0-2	CCTCCCTT	4	0.000171527
	P3-2Y-3	CTCTTCTC	2	9.08678e-05		P3-0-2	CTTCCCTC	2	8.57633e-05
	P3-2Y-3	CCTTTCCT	2	9.08678e-05		P3-0-2	CTCCCCTT	2	8.57633e-05
	P3-2Y-3	CCCCTTTC	2	9.08678e-05		P3-0-2	TTCCCCTT	1	4.28816e-05
	P3-2Y-3	CTCCCTCC	2	9.08678e-05		P3-0-2	CTTTTTTT	1	4.28816e-05
	P3-2Y-3	TCCCTTCC	2	9.08678e-05
	P3-2Y-3	CCCTCCCC	2	9.08678e-05
	P3-2Y-3	TCCCTCCC	2	9.08678e-05		P3-0-3	CCCCCCCT	22982	0.917335
	P3-2Y-3	TCCCTCCT	2	9.08678e-05		P3-0-3	CTCCCCCT	1752	0.0699317
	P3-2Y-3	CCCTTTCC	2	9.08678e-05		P3-0-3	CCCTCCCT	115	0.00459027
	P3-2Y-3	TTTTCCCC	1	4.54339e-05		P3-0-3	CCCCCTCT	89	0.00355247
	P3-2Y-3	CTCCTTTC	1	4.54339e-05		P3-0-3	CCCCCCTT	45	0.00179619
	P3-2Y-3	TTCTTCTC	1	4.54339e-05		P3-0-3	CCCCTCCT	16	0.000638646
	P3-2Y-3	CTTTTCCT	1	4.54339e-05		P3-0-3	CTCTCCCT	13	0.0005189
	P3-2Y-3	CTCTTCCC	1	4.54339e-05		P3-0-3	CTCCCTCT	10	0.000399154
	P3-2Y-3	CTTTCCCC	1	4.54339e-05		P3-0-3	CCTCCCCT	9	0.000359238
	P3-2Y-3	CCTCCCCT	1	4.54339e-05		P3-0-3	TCCCCCCT	7	0.000279408
	P3-2Y-3	CCTCCCCC	1	4.54339e-05		P3-0-3	CTCCCCTT	6	0.000239492
	P3-2Y-3	CCCCCTTC	1	4.54339e-05		P3-0-3	CTCCTCCT	2	7.98308e-05
	P3-2Y-3	CTTCTTTC	1	4.54339e-05		P3-0-3	CCCCCCCC	2	7.98308e-05
	P3-2Y-3	TTTTTTCT	1	4.54339e-05		P3-0-3	CTTTTCTT	1	3.99154e-05
	P3-2Y-3	TCCTTCTC	1	4.54339e-05		P3-0-3	CTTTCCCT	1	3.99154e-05
	P3-2Y-3	CCTTTCTC	1	4.54339e-05		P3-0-3	CTTCCCCT	1	3.99154e-05
	P3-2Y-3	CCTCTCCC	1	4.54339e-05		P3-0-3	CCCTCTCT	1	3.99154e-05
	P3-2Y-3	TCCCTTTC	1	4.54339e-05		P3-0-3	CCCTCCTT	1	3.99154e-05
	P3-2Y-3	CTCCTCCT	1	4.54339e-05
	P3-2Y-3	TTCCCCCC	1	4.54339e-05
	P3-2Y-3	CTCCTTCT	1	4.54339e-05		P3-0-4	TTTTTTTT	4205	0.260824
	P3-2Y-3	CCCTTCTC	1	4.54339e-05		P3-0-4	TTTTTCTT	995	0.0617169
	P3-2Y-3	CCCTTCTT	1	4.54339e-05		P3-0-4	CTTTTTTT	666	0.04131
	P3-2Y-3	CTTTCCCT	1	4.54339e-05		P3-0-4	TTTCTTTT	589	0.0365339
						P3-0-4	TTTTTCCT	508	0.0315097
						P3-0-4	TTTCTCCT	332	0.020593
	P3-2Y-4	TTTTTTTT	1589	0.224848		P3-0-4	CTTTTCTT	310	0.0192284
	P3-2Y-4	TTTTTCTT	688	0.0973539		P3-0-4	TTTTTTCT	297	0.018422
	P3-2Y-4	CTTTTTTT	339	0.0479694		P3-0-4	TTTCTCTT	293	0.0181739
	P3-2Y-4	TTTCTTTT	295	0.0417433		P3-0-4	CCCCCCCT	255	0.0158169
	P3-2Y-4	CCCCCCCC	246	0.0348097		P3-0-4	CCCCCCCC	247	0.0153207
	P3-2Y-4	TTTTTTCT	194	0.0274515		P3-0-4	TTTCCCCT	232	0.0143903
	P3-2Y-4	TTTTTCCT	188	0.0266025		P3-0-4	TTTTTCCC	199	0.0123434
	P3-2Y-4	TTTCTCCT	145	0.0205179		P3-0-4	CCCCTTTT	196	0.0121573
	P3-2Y-4	TTTCTCTT	142	0.0200934		P3-0-4	TCTTTTTT	182	0.0112889
	P3-2Y-4	CTTTTCTT	115	0.0162728		P3-0-4	TTTCTCCC	181	0.0112269
	P3-2Y-4	CCCCCCCT	109	0.0154238		P3-0-4	TTTTTTTC	169	0.0104826
	P3-2Y-4	CCTCCCTT	87	0.0123107		P3-0-4	CTTCTCTT	165	0.0102345
	P3-2Y-4	CCCCTCTT	84	0.0118862		P3-0-4	CTTCTTTT	146	0.00905595
	P3-2Y-4	CCTCCCCC	84	0.0118862		P3-0-4	TTTCCCCC	142	0.00880784
	P3-2Y-4	CCCCCTTT	80	0.0113202		P3-0-4	CCCCTCCC	137	0.0084977
	P3-2Y-4	TTTCTCCC	74	0.0104712		P3-0-4	CCCCTCCT	136	0.00843568
	P3-2Y-4	CCTCTCCT	71	0.0100467		P3-0-4	CCTCTTTT	133	0.0082496
	P3-2Y-4	CTTCTTTT	70	0.00990519		P3-0-4	CCCCCTTT	126	0.00781541
	P3-2Y-4	TTTTTCCC	69	0.00976369		P3-0-4	CCCCCCTT	123	0.00762933
	P3-2Y-4	CCCCTCCC	66	0.00933918		P3-0-4	CCTTTTTT	123	0.00762933
	P3-2Y-4	CCCCTTTT	65	0.00919768		P3-0-4	CCCCTCTT	122	0.0075673
	P3-2Y-4	CCCCCTCT	64	0.00905618		P3-0-4	TTTTTTCC	115	0.00713311
	P3-2Y-4	TTTCTTCT	64	0.00905618		P3-0-4	TTTCCTTT	113	0.00700906
	P3-2Y-4	TTTTTTTC	64	0.00905618		P3-0-4	TTCTTTTT	111	0.006885
	P3-2Y-4	TTTTTCTC	64	0.00905618		P3-0-4	TTTCTTCT	110	0.00682297
	P3-2Y-4	CTTCTCCT	60	0.00849017		P3-0-4	CCTCTCCC	104	0.00645081
	P3-2Y-4	CCTCTTTT	57	0.00806566		P3-0-4	TTTTCTTT	101	0.00626473
	P3-2Y-4	CCTTTCCT	57	0.00806566		P3-0-4	TTTTTCTC	100	0.0062027
	P3-2Y-4	CCTTTTTT	57	0.00806566		P3-0-4	CCCCCTCT	97	0.00601662
	P3-2Y-4	TTTCCCTT	57	0.00806566		P3-0-4	CCTCCCCT	82	0.00508622
	P3-2Y-4	CTTTTTCT	55	0.00778265		P3-0-4	CCCTTTTT	78	0.00483811
	P3-2Y-4	CCTCTCTT	53	0.00749965		P3-0-4	CTTTTTCT	77	0.00477608
	P3-2Y-4	CTTTTCCT	51	0.00721664		P3-0-4	CTTCCCCT	77	0.00477608
	P3-2Y-4	CTTCCCCC	49	0.00693364		P3-0-4	CTTTTCCT	76	0.00471406
	P3-2Y-4	TTTTCTTT	49	0.00693364		P3-0-4	TTTCCCTC	73	0.00452797
	P3-2Y-4	CCTCCCCT	48	0.00679213		P3-0-4	TTTCCCTT	73	0.00452797
	P3-2Y-4	TTTTCCTT	47	0.00665063		P3-0-4	TCTCTCCT	72	0.00446595
	P3-2Y-4	CTTTTCCC	46	0.00650913		P3-0-4	CCTCTCTT	66	0.00409378
	P3-2Y-4	CCTCCCTC	42	0.00594312		P3-0-4	CTCCTTTT	65	0.00403176
	P3-2Y-4	TTTCCCCT	42	0.00594312		P3-0-4	TTTCCTCT	65	0.00403176
	P3-2Y-4	CTTCCTTT	41	0.00580161		P3-0-4	CTTCTCCT	63	0.0039077
	P3-2Y-4	CCTCTCCC	40	0.00566011		P3-0-4	TTCCTTTT	62	0.00384568
	P3-2Y-4	TCTTTCTT	39	0.00551861		P3-0-4	TCCCCCCC	62	0.00384568
	P3-2Y-4	CCTCCTTT	38	0.0053771		P3-0-4	CTTCCCCC	61	0.00378365
	P3-2Y-4	TCCCTCCC	38	0.0053771		P3-0-4	CTCTTTTT	61	0.00378365
	P3-2Y-4	TTTCCTTT	38	0.0053771		P3-0-4	CCTCCCTT	61	0.00378365
	P3-2Y-4	CTCTTTTT	36	0.0050941		P3-0-4	CCTCTTCT	60	0.00372162
	P3-2Y-4	CTCCTTCT	36	0.0050941		P3-0-4	TTCCTCCT	60	0.00372162
	P3-2Y-4	TCTTTTTT	34	0.00481109		P3-0-4	TTTCTCTC	57	0.00353554
	P3-2Y-4	TTTTCCCC	33	0.00466959		P3-0-4	TTTTCCCT	56	0.00347351
	P3-2Y-4	CCCCCTCC	32	0.00452809		P3-0-4	CCCCCCTC	53	0.00328743
	P3-2Y-4	TTCTTTTT	31	0.00438659		P3-0-4	TTTTCCCC	50	0.00310135
	P3-2Y-4	TTTCCCCC	30	0.00424508		P3-0-4	CTTCCCTT	50	0.00310135
	P3-2Y-4	TCCCTTTT	29	0.00410358		P3-0-4	CTTTTCCC	50	0.00310135
	P3-2Y-4	TTTCTTTC	28	0.00396208		P3-0-4	CTCCTCTT	48	0.0029773
	P3-2Y-4	CTTCTCTT	28	0.00396208		P3-0-4	CTTCTCCC	48	0.0029773
	P3-2Y-4	CCCTTTTT	28	0.00396208		P3-0-4	TTTTCCTT	47	0.00291527
	P3-2Y-4	TCTCTTTT	26	0.00367907		P3-0-4	CTTCCTTT	46	0.00285324
	P3-2Y-4	CCCTCTCC	25	0.00353757		P3-0-4	TTTTCTCT	43	0.00266716
	P3-2Y-4	CTCCTTTT	24	0.00339607		P3-0-4	CTCCCCCC	43	0.00266716
	P3-2Y-4	CTCCTCTT	24	0.00339607		P3-0-4	CCTCTCTC	41	0.00254311
	P3-2Y-4	TTCCTTTT	24	0.00339607		P3-0-4	TTCCTCCC	41	0.00254311
	P3-2Y-4	CCCCTTTC	23	0.00325456		P3-0-4	CTCCCCCT	41	0.00254311
	P3-2Y-4	TTTCTCTC	22	0.00311306		P3-0-4	CTTCTTCC	41	0.00254311
	P3-2Y-4	TTCCCCCC	21	0.00297156		P3-0-4	TCTCCCCT	39	0.00241905
	P3-2Y-4	TCTCTCCT	20	0.00283006		P3-0-4	TCTCTTTT	39	0.00241905
	P3-2Y-4	CCTCTTCT	19	0.00268855		P3-0-4	CTCTTCTT	37	0.002295
	P3-2Y-4	CCCCTCCT	19	0.00268855		P3-0-4	TTCTTCTT	37	0.002295
	P3-2Y-4	CCCTTCCC	19	0.00268855		P3-0-4	CCCCTCTC	37	0.002295
	P3-2Y-4	TTTCCCTC	19	0.00268855		P3-0-4	TTCCTCTT	36	0.00223297
	P3-2Y-4	CTTCTCCC	18	0.00254705		P3-0-4	CTCCTCCC	35	0.00217095
	P3-2Y-4	CTTCTTCT	16	0.00226404		P3-0-4	TTCCCTTT	35	0.00217095
	P3-2Y-4	TTTTTTCC	15	0.00212254		P3-0-4	TTTCTTTC	35	0.00217095
	P3-2Y-4	TTCCCCTT	14	0.00198104		P3-0-4	CCTTTCTT	34	0.00210892
	P3-2Y-4	CCCCTTCT	14	0.00198104		P3-0-4	TTCCCCCC	34	0.00210892
	P3-2Y-4	CTTCTTCC	14	0.00198104		P3-0-4	CCCCTTCC	32	0.00198487
	P3-2Y-4	CCCCTTCC	14	0.00198104		P3-0-4	CTCCTCCT	32	0.00198487
	P3-2Y-4	TTTTCCCT	13	0.00183954		P3-0-4	CTTCTTCT	32	0.00198487
	P3-2Y-4	TTCCTCCT	13	0.00183954		P3-0-4	CCCCCTCC	31	0.00192284
	P3-2Y-4	TTTTCCTC	12	0.00169803		P3-0-4	CCTCCCCC	31	0.00192284
	P3-2Y-4	TCCCCCCT	12	0.00169803		P3-0-4	CCCCTTCT	31	0.00192284
	P3-2Y-4	CCTTCCTT	12	0.00169803		P3-0-4	TCCCCCCT	30	0.00186081
	P3-2Y-4	CCCCCCTT	11	0.00155653		P3-0-4	TCCCTTTT	29	0.00179878
	P3-2Y-4	CTTCTCTC	11	0.00155653		P3-0-4	TCCTTTTT	29	0.00179878
	P3-2Y-4	CTTTCCCT	11	0.00155653		P3-0-4	TCTCCTTT	28	0.00173676
	P3-2Y-4	TCCTTTTT	10	0.00141503		P3-0-4	CCTCTCCT	28	0.00173676
	P3-2Y-4	TTTTCTCT	10	0.00141503		P3-0-4	CTTCTCTC	28	0.00173676
	P3-2Y-4	CCCTCCTC	10	0.00141503		P3-0-4	CTTTCCTT	28	0.00173676
	P3-2Y-4	TTCTTCTT	10	0.00141503		P3-0-4	TCCCCCTT	26	0.0016127
	P3-2Y-4	CCTTTCCC	10	0.00141503		P3-0-4	CCTTCTTT	26	0.0016127
	P3-2Y-4	CTTTTTTC	9	0.00127352		P3-0-4	CTTTTCTC	26	0.0016127
	P3-2Y-4	TCCCTCTC	9	0.00127352		P3-0-4	CCCTCCCC	26	0.0016127
	P3-2Y-4	TCTTTTTC	9	0.00127352		P3-0-4	TTCCCCCT	26	0.0016127
	P3-2Y-4	CTTCCCCT	9	0.00127352		P3-0-4	CTTTCCCC	25	0.00155068
	P3-2Y-4	TTTCTTCC	7	0.000990519		P3-0-4	CCTCCTCT	24	0.00148865
	P3-2Y-4	CCTTTCTT	6	0.000849017		P3-0-4	CCCTTCCC	24	0.00148865
	P3-2Y-4	CCCCCCTC	6	0.000849017		P3-0-4	CTTTTTTC	24	0.00148865
	P3-2Y-4	TCTCTCTT	5	0.000707514		P3-0-4	TCTTTCTT	23	0.00142662
	P3-2Y-4	TCCCTCTT	5	0.000707514		P3-0-4	TTCTTCCT	22	0.00136459
[truncated: 388 more rows]

## Sheet: Interpretation of the file
		Sulindac	No.	Age	Gender	Placebo	No.	Age	Gender
			1	9	F		1	9	M
			2	8	M		2	14	F
			3	9	M		3	8	F
			4	14	F		4	16	F
		P1-0-1	Patient No.1, Timepoint 0, Crypt 1
		P1-4M-1	Patient No.1, Timepoint 4 month, Crypt 1
		P1-2Y-1	Patient No.1, Timepoint 2 years, Crypt 1
